# Supplementary material for: Taxonomic revision proves Trachusa pubescens (Morawitz, 1872) sensu lato to be a complex of allopatric and sympatric species in South-Eastern Europe and Western Asia (Hymenoptera, Apoidea, Anthidiini)
Source: Zookeys. 2018 Jun 5;(764):111–44. doi: 10.3897/zookeys.764.24581 (PMC5997757; doi:10.3897/zookeys.764.24581)
Supplement: XML Treatment for Trachusa balcanica [file zookeys.764.24581-treatment1.xml]

<!DOCTYPE tp:taxon-treatment
  PUBLIC "-//TaxonX//DTD Taxonomic Treatment Publishing DTD v0 20100105//EN" "tax-treatment-NSO.dtd">
<tp:taxon-treatment xmlns:tp="http://www.plazi.org/taxpub"><tp:treatment-meta><kwd-group><label>Taxon classification</label><kwd><named-content xmlns:xlink="http://www.w3.org/1999/xlink" content-type="kingdom">Animalia</named-content></kwd><kwd><named-content xmlns:xlink="http://www.w3.org/1999/xlink" content-type="order">Hymenoptera</named-content></kwd><kwd><named-content xmlns:xlink="http://www.w3.org/1999/xlink" content-type="family">Megachilidae</named-content></kwd></kwd-group><mixed-citation publication-type="journal"><person-group><name><surname>Kasparek</surname><given-names>Max</given-names></name></person-group><article-title>Taxonomic revision proves <italic><tp:taxon-name><tp:taxon-name-part taxon-name-part-type="genus" reg="Trachusa">Trachusa</tp:taxon-name-part> <tp:taxon-name-part taxon-name-part-type="species" reg="pubescens">pubescens</tp:taxon-name-part></tp:taxon-name></italic> (Morawitz, 1872) sensu lato to be a complex of allopatric and sympatric species in South-Eastern Europe and Western Asia (<tp:taxon-name><tp:taxon-name-part taxon-name-part-type="order">Hymenoptera</tp:taxon-name-part></tp:taxon-name>, <tp:taxon-name><tp:taxon-name-part taxon-name-part-type="superfamily">Apoidea</tp:taxon-name-part></tp:taxon-name>, <tp:taxon-name><tp:taxon-name-part taxon-name-part-type="tribe">Anthidiini</tp:taxon-name-part></tp:taxon-name>)</article-title><source>Zookeys</source><day>5</day><month>6</month><year>2018</year><volume>2018</volume><issue>764</issue><fpage>111</fpage><lpage>144</lpage><pub-id pub-id-type="doi">10.3897/zookeys.764.24581</pub-id></mixed-citation></tp:treatment-meta><tp:nomenclature><tp:taxon-name>
                <tp:taxon-name-part taxon-name-part-type="genus" reg="Trachusa">Trachusa</tp:taxon-name-part> <tp:taxon-name-part taxon-name-part-type="species" reg="balcanica">balcanica</tp:taxon-name-part>            <object-id xmlns:xlink="http://www.w3.org/1999/xlink" content-type="zoobank" xlink:type="simple">http://zoobank.org/AB35EA8B-470E-43BD-836C-ABD1F1AAFFDC</object-id></tp:taxon-name><tp:taxon-status xmlns:xlink="http://www.w3.org/1999/xlink" xlink:type="simple">sp. n.</tp:taxon-status><xref ref-type="fig" rid="F11">Figs 11</xref><xref ref-type="fig" rid="F12">, 12</xref><xref ref-type="fig" rid="F13">, 13</xref><xref ref-type="fig" rid="F14">, 14</xref><xref ref-type="fig" rid="F15">, 15</xref></tp:nomenclature><tp:treatment-sec sec-type="material" id="SECID0EEMBG"><title>Material.</title><p>Holotype: Male. <bold>BULGARIA</bold>: Sandanski (Blagoevgrad Province, south-western Bulgaria), June 1972, K. Poláček leg. (<abbrev xmlns:xlink="http://www.w3.org/1999/xlink" content-type="institution" xlink:title="Collection Maximilian Schwarz, Ansfelden (Austria)" id="ABBRID0EMMBG" xlink:type="simple">cMS</abbrev>). – Paratype (1): <bold>BULGARIA</bold>: male, same location as holotype, 26.-31.5.1967, Kocourek leg. (<abbrev xmlns:xlink="http://www.w3.org/1999/xlink" content-type="institution" xlink:title="Collection Maximilian Schwarz, Ansfelden (Austria)" id="ABBRID0ETMBG" xlink:type="simple">cMS</abbrev>).</p><p>Further material examined (21): <bold>BULGARIA</bold>: 1♀, Sandanski, 26.–31.5.1967 (<abbrev xmlns:xlink="http://www.w3.org/1999/xlink" content-type="institution" xlink:title="Collection Maximilian Schwarz, Ansfelden (Austria)" id="ABBRID0E3MBG" xlink:type="simple">cMS</abbrev>); 1♀, ibid., 1.–8.06.1967 (<abbrev xmlns:xlink="http://www.w3.org/1999/xlink" content-type="institution" xlink:title="Collection Maximilian Schwarz, Ansfelden (Austria)" id="ABBRID0EBNBG" xlink:type="simple">cMS</abbrev>). <bold>GREECE</bold>: 1♀ 1♂, 35 km NE Kalambaka, 15.05.2005, J. Halada / M. Kadlecová leg. (<abbrev xmlns:xlink="http://www.w3.org/1999/xlink" content-type="institution" xlink:title="Collection Maximilian Schwarz, Ansfelden (Austria)" id="ABBRID0EINBG" xlink:type="simple">cMS</abbrev>); 1♂, Hellas, Kastoria, Aposkepos (850 m), 06.vii.1967, J. Reinig leg. (<abbrev xmlns:xlink="http://www.w3.org/1999/xlink" xlink:title="Senckenberg Museum Frankfurt (Germany)" id="ABBRID0ENNBG" xlink:type="simple">SMF</abbrev>); 1♂, Koupaki (<named-content xmlns:xlink="http://www.w3.org/1999/xlink" content-type="dwc:verbatimCoordinates" xlink:type="simple"><named-content content-type="geo-json" specific-use="{&#34;type&#34;:&#34;Point&#34;,&#34;coordinates&#34;:[22.016667,38.500000]}" id="NCID0EUNBG" xlink:type="simple">38°30'N, 22°01'E</named-content></named-content>), northwestern part of Phocis, central Greece, 21.05.1990, H. Malicky leg. (<abbrev xmlns:xlink="http://www.w3.org/1999/xlink" content-type="institution" xlink:title="Collection Maximilian Schwarz, Ansfelden (Austria)" id="ABBRID0EZNBG" xlink:type="simple">cMS</abbrev>). <bold>HUNGARY</bold>: 2♂, Hungary, E. Frivaldski leg. (<abbrev xmlns:xlink="http://www.w3.org/1999/xlink" content-type="institution" xlink:title="Museum für Naturkunde Berlin (Germany)" id="ABBRID0EAOBG" xlink:type="simple">ZMB</abbrev>); 1♂, South Hungary, ex coll. Schmiedeknecht (<abbrev xmlns:xlink="http://www.w3.org/1999/xlink" content-type="institution" xlink:title="Museum für Naturkunde Berlin (Germany)" id="ABBRID0EFOBG" xlink:type="simple">ZMB</abbrev>); 1♀ 1♂, central Hungary, ex coll. Alfken (<abbrev xmlns:xlink="http://www.w3.org/1999/xlink" content-type="institution" xlink:title="Museum für Naturkunde Berlin (Germany)" id="ABBRID0EKOBG" xlink:type="simple">ZMB</abbrev>); 1♀ 1♂, Budapest, A. Mocsáry leg. (<abbrev xmlns:xlink="http://www.w3.org/1999/xlink" content-type="institution" xlink:title="Museum für Naturkunde Berlin (Germany)" id="ABBRID0EPOBG" xlink:type="simple">ZMB</abbrev>). <bold>MACEDONIA</bold> (Former Yugoslav Republic): 2♂, Prilep, 01.06.1968, K. Warncke leg. (<abbrev xmlns:xlink="http://www.w3.org/1999/xlink" content-type="institution" xlink:title="Oberösterreichisches Landesmuseum Linz (Austria)" id="ABBRID0EWOBG" xlink:type="simple">OLL</abbrev>). <bold>SERBIA</bold>: 1♀, 1♂, Deliblat, 23.07.1886, H. Friese leg. (<abbrev xmlns:xlink="http://www.w3.org/1999/xlink" xlink:title="Senckenberg Museum Frankfurt (Germany)" id="ABBRID0E4OBG" xlink:type="simple">SMF</abbrev>); 1♀, 3♂, same data (<abbrev xmlns:xlink="http://www.w3.org/1999/xlink" content-type="institution" xlink:title="Museum für Naturkunde Berlin (Germany)" id="ABBRID0EBPBG" xlink:type="simple">ZMB</abbrev>).</p><p>Material not examined: The Hungarian Natural History Museum holds 11 female and 27 male specimens labelled as “<italic>Trachusa pubescens</italic>” which according to the collection localities can most probably be assigned to <italic><tp:taxon-name><tp:taxon-name-part taxon-name-part-type="genus" reg="Trachusa">T.</tp:taxon-name-part> <tp:taxon-name-part taxon-name-part-type="species" reg="balcanica">balcanica</tp:taxon-name-part></tp:taxon-name></italic>: Deliblat (Serbia), Budapest (Hungary), Grebenac (Serbia), Kecskemét (Hungary), Halas [=Kiskunhalas] (Hungary), Peszér [=Kunpeszér] (Hungary), Kecel (Hungary), and “Hungariae centralis”. Some males have no locality label at all.</p></tp:treatment-sec><tp:treatment-sec sec-type="Differential diagnosis" id="SECID0E5PBG"><title>Differential diagnosis.</title><p>The smallest species of the <italic><tp:taxon-name><tp:taxon-name-part taxon-name-part-type="genus" reg="Trachusa">T.</tp:taxon-name-part> <tp:taxon-name-part taxon-name-part-type="species" reg="pubescens">pubescens</tp:taxon-name-part></tp:taxon-name></italic> complex (mostly 13–16 mm versus mostly 16–20 mm). Males are separated from <italic><tp:taxon-name><tp:taxon-name-part taxon-name-part-type="genus" reg="Trachusa">T.</tp:taxon-name-part> <tp:taxon-name-part taxon-name-part-type="species" reg="pubescens">pubescens</tp:taxon-name-part></tp:taxon-name></italic>, the only other European species of the complex, by the conspicuously emarginate apex of the clypeus (almost straight in <italic><tp:taxon-name><tp:taxon-name-part taxon-name-part-type="genus" reg="Trachusa">T.</tp:taxon-name-part> <tp:taxon-name-part taxon-name-part-type="species" reg="pubescens">pubescens</tp:taxon-name-part></tp:taxon-name></italic> s. str.), with 8–11 small tubercles in the emargination (indistinguishable or hardly distinguishable tubercles in <italic><tp:taxon-name><tp:taxon-name-part taxon-name-part-type="genus" reg="Trachusa">T.</tp:taxon-name-part> <tp:taxon-name-part taxon-name-part-type="species" reg="pubescens">pubescens</tp:taxon-name-part></tp:taxon-name></italic>). <italic><tp:taxon-name><tp:taxon-name-part taxon-name-part-type="genus" reg="Trachusa">Trachusa</tp:taxon-name-part> <tp:taxon-name-part taxon-name-part-type="species" reg="balcanica">balcanica</tp:taxon-name-part></tp:taxon-name></italic> sp. n. shares this feature with the remaining members of the species group.</p><p>Both sexes have a yellow stripe on vertex, sometimes attenuated in the middle or reduced to small remnants. This stripe is absent in <italic><tp:taxon-name><tp:taxon-name-part taxon-name-part-type="genus" reg="Trachusa">T.</tp:taxon-name-part> <tp:taxon-name-part taxon-name-part-type="species" reg="pubescens">pubescens</tp:taxon-name-part></tp:taxon-name></italic> s. str. which also occurs on the Balkans. Yellow maculation in the genal area in <italic><tp:taxon-name><tp:taxon-name-part taxon-name-part-type="genus" reg="Trachusa">T.</tp:taxon-name-part> <tp:taxon-name-part taxon-name-part-type="species" reg="balcanica">balcanica</tp:taxon-name-part></tp:taxon-name></italic> sp. n. is usually confined to the upper half (usually one-third); in only two out of 23 males, the genal maculation extends slightly on to the lower half, but never reaches the lower end of the eye as in <italic><tp:taxon-name><tp:taxon-name-part taxon-name-part-type="genus" reg="Trachusa">T.</tp:taxon-name-part> <tp:taxon-name-part taxon-name-part-type="species" reg="hakkariensis">hakkariensis</tp:taxon-name-part></tp:taxon-name></italic> sp. n. and <italic><tp:taxon-name><tp:taxon-name-part taxon-name-part-type="genus" reg="Trachusa">T.</tp:taxon-name-part> <tp:taxon-name-part taxon-name-part-type="species" reg="maxima">maxima</tp:taxon-name-part></tp:taxon-name></italic>, or extends over most of the genal area as in <italic><tp:taxon-name><tp:taxon-name-part taxon-name-part-type="genus" reg="Trachusa">T.</tp:taxon-name-part> <tp:taxon-name-part taxon-name-part-type="species" reg="pubescens">pubescens</tp:taxon-name-part></tp:taxon-name></italic> and <italic><tp:taxon-name><tp:taxon-name-part taxon-name-part-type="genus" reg="Trachusa">T.</tp:taxon-name-part> <tp:taxon-name-part taxon-name-part-type="species" reg="verhoeffi">verhoeffi</tp:taxon-name-part></tp:taxon-name></italic>. In eight females examined, the yellow maculation extends in three cases slightly onto the lower half but is confined to the upper half in the other cases.</p><p>
              <abbrev xmlns:xlink="http://www.w3.org/1999/xlink" xlink:title="sixth tergum" id="ABBRID0EBUBG" xlink:type="simple">T6</abbrev> of males has a broad, usually rounded median projection; apex rounded or at most truncated but never emarginate as in <italic><tp:taxon-name><tp:taxon-name-part taxon-name-part-type="genus" reg="Trachusa">T.</tp:taxon-name-part> <tp:taxon-name-part taxon-name-part-type="species" reg="pubescens">pubescens</tp:taxon-name-part></tp:taxon-name></italic> (Figs <xref ref-type="fig" rid="F7">7</xref>, <xref ref-type="fig" rid="F15">15</xref>). Lateral projections subacute. Punctation of <abbrev xmlns:xlink="http://www.w3.org/1999/xlink" xlink:title="sixth tergum" id="ABBRID0EYUBG" xlink:type="simple">T6</abbrev> finer and more scattered in comparison with <italic><tp:taxon-name><tp:taxon-name-part taxon-name-part-type="genus" reg="Trachusa">T.</tp:taxon-name-part> <tp:taxon-name-part taxon-name-part-type="species" reg="pubescens">pubescens</tp:taxon-name-part></tp:taxon-name></italic>. Median projection of <abbrev xmlns:xlink="http://www.w3.org/1999/xlink" xlink:title="seventh tergum" id="ABBRID0EHVBG" xlink:type="simple">T7</abbrev> parallel-sided, apex truncated (Figs <xref ref-type="fig" rid="F8">8</xref>, <xref ref-type="fig" rid="F15">15</xref>).</p><p>Pubescence on thorax dense and relatively long; pubescence on vertex and dorsal side of mesosoma reddish brown. Pubescence in the other species of the complex is inclined to be dull white to yellow-brown, but this difference can only be seen when series of specimens are compared.</p><fig id="F11" position="float" orientation="portrait"><label>Figure 11.</label><caption><p>Males of the five species of the <italic><tp:taxon-name><tp:taxon-name-part taxon-name-part-type="genus" reg="Trachusa">Trachusa</tp:taxon-name-part> <tp:taxon-name-part taxon-name-part-type="species" reg="pubescens">pubescens</tp:taxon-name-part></tp:taxon-name></italic> complex in dorsal view: <bold>A</bold> <italic><tp:taxon-name><tp:taxon-name-part taxon-name-part-type="genus" reg="Trachusa">T.</tp:taxon-name-part> <tp:taxon-name-part taxon-name-part-type="species" reg="balcanica">balcanica</tp:taxon-name-part></tp:taxon-name></italic> sp. n. <bold>B</bold> <italic><tp:taxon-name><tp:taxon-name-part taxon-name-part-type="genus" reg="Trachusa">T.</tp:taxon-name-part> <tp:taxon-name-part taxon-name-part-type="species" reg="hakkariensis">hakkariensis</tp:taxon-name-part></tp:taxon-name></italic> sp. n. <bold>C</bold> <italic><tp:taxon-name><tp:taxon-name-part taxon-name-part-type="genus" reg="Trachusa">T.</tp:taxon-name-part> <tp:taxon-name-part taxon-name-part-type="species" reg="maxima">maxima</tp:taxon-name-part></tp:taxon-name></italic> <bold>D</bold> <italic><tp:taxon-name><tp:taxon-name-part taxon-name-part-type="genus" reg="Trachusa">T.</tp:taxon-name-part> <tp:taxon-name-part taxon-name-part-type="species" reg="pubescens">pubescens</tp:taxon-name-part></tp:taxon-name></italic> <bold>E</bold> <italic><tp:taxon-name><tp:taxon-name-part taxon-name-part-type="genus" reg="Trachusa">T.</tp:taxon-name-part> <tp:taxon-name-part taxon-name-part-type="species" reg="verhoeffi">verhoeffi</tp:taxon-name-part></tp:taxon-name></italic>.</p></caption><graphic xmlns:xlink="http://www.w3.org/1999/xlink" xlink:href="zookeys-764-111-g011.jpg" position="float" orientation="portrait" xlink:type="simple" id="oo_207967.jpg"/></fig><fig id="F12" position="float" orientation="portrait"><label>Figure 12.</label><caption><p>Males of the five species of the <italic><tp:taxon-name><tp:taxon-name-part taxon-name-part-type="genus" reg="Trachusa">Trachusa</tp:taxon-name-part> <tp:taxon-name-part taxon-name-part-type="species" reg="pubescens">pubescens</tp:taxon-name-part></tp:taxon-name></italic> complex in lateral view.</p></caption><graphic xmlns:xlink="http://www.w3.org/1999/xlink" xlink:href="zookeys-764-111-g012.jpg" position="float" orientation="portrait" xlink:type="simple" id="oo_207968.jpg"/></fig><fig id="F13" position="float" orientation="portrait"><label>Figure 13.</label><caption><p>
                  <italic><tp:taxon-name><tp:taxon-name-part taxon-name-part-type="genus" reg="Trachusa">Trachusa</tp:taxon-name-part> <tp:taxon-name-part taxon-name-part-type="species" reg="balcanica">balcanica</tp:taxon-name-part></tp:taxon-name></italic> sp. n., semi-melanistic individual from Greece.</p></caption><graphic xmlns:xlink="http://www.w3.org/1999/xlink" xlink:href="zookeys-764-111-g013.jpg" position="float" orientation="portrait" xlink:type="simple" id="oo_207969.jpg"/></fig><fig id="F14" position="float" orientation="portrait"><label>Figure 14.</label><caption><p>Clypeus and mandibles of the males of the five species of the <italic><tp:taxon-name><tp:taxon-name-part taxon-name-part-type="genus" reg="Trachusa">Trachusa</tp:taxon-name-part> <tp:taxon-name-part taxon-name-part-type="species" reg="pubescens">pubescens</tp:taxon-name-part></tp:taxon-name></italic> complex.</p></caption><graphic xmlns:xlink="http://www.w3.org/1999/xlink" xlink:href="zookeys-764-111-g014.jpg" position="float" orientation="portrait" xlink:type="simple" id="oo_207970.jpg"/></fig><fig id="F15" position="float" orientation="portrait"><label>Figure 15.</label><caption><p>The two apical terga (<abbrev xmlns:xlink="http://www.w3.org/1999/xlink" xlink:title="sixth tergum" id="ABBRID0E41BG" xlink:type="simple">T6</abbrev>–<abbrev xmlns:xlink="http://www.w3.org/1999/xlink" xlink:title="seventh tergum" id="ABBRID0EB2BG" xlink:type="simple">T7</abbrev>) of males of the five species of the <italic><tp:taxon-name><tp:taxon-name-part taxon-name-part-type="genus" reg="Trachusa">Trachusa</tp:taxon-name-part> <tp:taxon-name-part taxon-name-part-type="species" reg="pubescens">pubescens</tp:taxon-name-part></tp:taxon-name></italic> complex.</p></caption><graphic xmlns:xlink="http://www.w3.org/1999/xlink" xlink:href="zookeys-764-111-g015.jpg" position="float" orientation="portrait" xlink:type="simple" id="oo_207971.jpg"/></fig></tp:treatment-sec><tp:treatment-sec sec-type="variability" id="SECID0EV2BG"><title>Variability.</title><p>One of the males examined from Greece shows a colouration pattern which is different from all other specimens: The integument is shining black (not dull black), the paraocular area yellow (yellow maculation not reaching top of eye); one very small yellow spot on vertex and narrow yellow remnants of the anterolateral L-shaped band on the scutum; one small yellow lateral spot on each side of T1–<abbrev xmlns:xlink="http://www.w3.org/1999/xlink" xlink:title="fourth tergum" id="ABBRID0E22BG" xlink:type="simple">T4</abbrev>, and additionally two small yellow median spots on <abbrev xmlns:xlink="http://www.w3.org/1999/xlink" xlink:title="third tergum" id="ABBRID0E62BG" xlink:type="simple">T3</abbrev> and <abbrev xmlns:xlink="http://www.w3.org/1999/xlink" xlink:title="fourth tergum" id="ABBRID0ED3BG" xlink:type="simple">T4</abbrev> (no bands). While all yellow colouration is thus much reduced on the body, this specimen shows elongate light brown stripes on fore- and middle tibiae and one dark brown stripe on each hind tibia. While this colour pattern is entirely different from all other specimens examined in the <italic><tp:taxon-name><tp:taxon-name-part taxon-name-part-type="genus" reg="Trachusa">T.</tp:taxon-name-part> <tp:taxon-name-part taxon-name-part-type="species" reg="pubescens">pubescens</tp:taxon-name-part></tp:taxon-name></italic> complex, the size, the form of the clypeus, and the shape of <abbrev xmlns:xlink="http://www.w3.org/1999/xlink" xlink:title="sixth tergum" id="ABBRID0ES3BG" xlink:type="simple">T6</abbrev> and <abbrev xmlns:xlink="http://www.w3.org/1999/xlink" xlink:title="seventh tergum" id="ABBRID0EW3BG" xlink:type="simple">T7</abbrev> are in conformity with <italic><tp:taxon-name><tp:taxon-name-part taxon-name-part-type="genus" reg="Trachusa">T.</tp:taxon-name-part> <tp:taxon-name-part taxon-name-part-type="species" reg="balcanica">balcanica</tp:taxon-name-part></tp:taxon-name></italic> sp. n., and it is thought that this specimen belongs to this species.</p></tp:treatment-sec><tp:treatment-sec sec-type="etymology" id="SECID0EF4BG"><title>Derivatio nominis.</title><p>The name is derived from the Balkans.</p></tp:treatment-sec><tp:treatment-sec sec-type="distribution" id="SECID0EK4BG"><title>Distribution.</title><p>The distribution area of <italic><tp:taxon-name><tp:taxon-name-part taxon-name-part-type="genus" reg="Trachusa">Trachusa</tp:taxon-name-part> <tp:taxon-name-part taxon-name-part-type="species" reg="balcanica">balcanica</tp:taxon-name-part></tp:taxon-name></italic> sp. n. extends from central Hungary (Budapest) in the north over central Serbia to western Bulgaria. In the southwestern part of its range, it extends over Macedonia to northern and central Greece. Countries of occurrence are: Bulgaria, Greece, Hungary, Macedonia (F.Y.R.), and Serbia. Records from Romania (a female from Tulcea, 1895, J. J. Mann leg., <abbrev xmlns:xlink="http://www.w3.org/1999/xlink" content-type="institution" xlink:title="Collection George A. Mavromoustakis, Ministry of Agriculture, Nicosia (Cyprus)" id="ABBRID0E24BG" xlink:type="simple">cMAV</abbrev>, and a female listed by <xref ref-type="bibr" rid="B2">Calefariu 2017</xref>) and Moldova (<xref ref-type="bibr" rid="B35">Stratan and Andreev 2015</xref>) could not be examined, or not to the extent necessary to allow an unambiguous assignment to this species (<italic><tp:taxon-name><tp:taxon-name-part taxon-name-part-type="genus" reg="Trachusa">T.</tp:taxon-name-part> <tp:taxon-name-part taxon-name-part-type="species" reg="pubescens">pubescens</tp:taxon-name-part></tp:taxon-name></italic>?).</p></tp:treatment-sec><tp:treatment-sec sec-type="Flower preference" id="SECID0ET5BG"><title>Flower preference.</title><p>
              <xref ref-type="bibr" rid="B22">Mocsáry (1884)</xref> found the species in central Hungary in July 1878 abundantly at <italic><tp:taxon-name><tp:taxon-name-part taxon-name-part-type="genus" reg="Stachys">Stachys</tp:taxon-name-part> <tp:taxon-name-part taxon-name-part-type="species" reg="germanica">germanica</tp:taxon-name-part></tp:taxon-name></italic>. <xref ref-type="bibr" rid="B3">Friese (1898)</xref> collected it at <italic><tp:taxon-name><tp:taxon-name-part taxon-name-part-type="genus" reg="Genista">Genista</tp:taxon-name-part></tp:taxon-name></italic> in Serbia.</p></tp:treatment-sec><tp:treatment-sec sec-type="remarks" id="SECID0ET6BG"><title>Remarks.</title><p>On 01.06.1965 and Prilep, FYR Macedonia, K. Warncke collected three males and a female of <italic><tp:taxon-name><tp:taxon-name-part taxon-name-part-type="genus" reg="Trachusa">T.</tp:taxon-name-part> <tp:taxon-name-part taxon-name-part-type="species" reg="pubescens">pubescens</tp:taxon-name-part></tp:taxon-name></italic> s. l., apparently together. While two males can be unambiguously attributed to <italic><tp:taxon-name><tp:taxon-name-part taxon-name-part-type="genus" reg="Trachusa">T.</tp:taxon-name-part> <tp:taxon-name-part taxon-name-part-type="species" reg="balcanica">balcanica</tp:taxon-name-part></tp:taxon-name></italic> sp. n. (shape of clypeus, in one male also shape of genitalia examined), the third male has the apical margin of the clypeus as in <italic><tp:taxon-name><tp:taxon-name-part taxon-name-part-type="genus" reg="Trachusa">T.</tp:taxon-name-part> <tp:taxon-name-part taxon-name-part-type="species" reg="pubescens">pubescens</tp:taxon-name-part></tp:taxon-name></italic> s. str. and was attributed to that species.</p></tp:treatment-sec><tp:treatment-sec><!--Section generated to contain objects referenced in tp:taxon-treatment.--><fig id="F7" position="float" orientation="portrait"><label>Figure 7.</label><caption><p>Dorsal view of the apical margin of <abbrev xmlns:xlink="http://www.w3.org/1999/xlink" xlink:title="sixth tergum" id="ABBRID0E6YAG" xlink:type="simple">T6</abbrev> in the five species of the <italic><tp:taxon-name><tp:taxon-name-part taxon-name-part-type="genus" reg="Trachusa">Trachusa</tp:taxon-name-part> <tp:taxon-name-part taxon-name-part-type="species" reg="pubescens">pubescens</tp:taxon-name-part></tp:taxon-name></italic> complex. The dotted line is added to show the relative length of the median projection in relation to the lateral projections. Arrows indicate distinguishing features.</p></caption><graphic xmlns:xlink="http://www.w3.org/1999/xlink" xlink:href="zookeys-764-111-g007.jpg" position="float" orientation="portrait" xlink:type="simple" id="oo_207963.jpg"/></fig><fig id="F8" position="float" orientation="portrait"><label>Figure 8.</label><caption><p>Dorsal view of the apex of the median projection of <abbrev xmlns:xlink="http://www.w3.org/1999/xlink" xlink:title="seventh tergum" id="ABBRID0E2ZAG" xlink:type="simple">T7</abbrev> in the five species of the <italic><tp:taxon-name><tp:taxon-name-part taxon-name-part-type="genus" reg="Trachusa">Trachusa</tp:taxon-name-part> <tp:taxon-name-part taxon-name-part-type="species" reg="pubescens">pubescens</tp:taxon-name-part></tp:taxon-name></italic> complex.</p></caption><graphic xmlns:xlink="http://www.w3.org/1999/xlink" xlink:href="zookeys-764-111-g008.jpg" position="float" orientation="portrait" xlink:type="simple" id="oo_207964.jpg"/></fig></tp:treatment-sec><ref-list><ref id="B2"><mixed-citation xmlns:xlink="http://www.w3.org/1999/xlink" xlink:type="simple">
          <person-group><name name-style="western"><surname>Calefariu</surname><given-names>CM</given-names></name></person-group> (<year>2017</year>) <article-title>Tribe <tp:taxon-name><tp:taxon-name-part taxon-name-part-type="tribe">Anthidiini</tp:taxon-name-part></tp:taxon-name> (<tp:taxon-name><tp:taxon-name-part taxon-name-part-type="order">Hymenoptera</tp:taxon-name-part></tp:taxon-name>: <tp:taxon-name><tp:taxon-name-part taxon-name-part-type="superfamily">Apoidea</tp:taxon-name-part></tp:taxon-name>: <tp:taxon-name><tp:taxon-name-part taxon-name-part-type="family">Megachilidae</tp:taxon-name-part></tp:taxon-name>) from Romania.</article-title> <source>Travaux du Muséum National d’Histoire Naturelle «Grigore Antipa»</source> <volume>59</volume>(<issue>2</issue>): <fpage>115</fpage>–<lpage>128</lpage>.</mixed-citation></ref><ref id="B35"><mixed-citation xmlns:xlink="http://www.w3.org/1999/xlink" xlink:type="simple">
          <person-group><name name-style="western"><surname>Stratan</surname><given-names>V</given-names></name><name name-style="western"><surname>Andreev</surname><given-names>A</given-names></name></person-group> (<year>2015</year>) Legaturile trofice ale Apoideerloor (<tp:taxon-name><tp:taxon-name-part taxon-name-part-type="order">Hymenoptera</tp:taxon-name-part></tp:taxon-name>, <tp:taxon-name><tp:taxon-name-part taxon-name-part-type="class">Insecta</tp:taxon-name-part></tp:taxon-name>) cu plantele entomofile din Republica Moldova. <ext-link xlink:type="simple" ext-link-type="uri" xlink:href="http://de.scribd.com/doc/184972290/buletin-ştiinţific-6-19#scribd">http://de.scribd.com/doc/184972290/buletin-ştiinţific-6-19#scribd</ext-link> [Downloaded on 29 August 2015]</mixed-citation></ref><ref id="B22"><mixed-citation xmlns:xlink="http://www.w3.org/1999/xlink" xlink:type="simple">
          <person-group><name name-style="western"><surname>Mocsáry</surname><given-names>A</given-names></name></person-group> (<year>1884</year>) <article-title>Species generis <italic><tp:taxon-name><tp:taxon-name-part taxon-name-part-type="genus">Anthidium</tp:taxon-name-part></tp:taxon-name></italic> Fabr. regionis Palaearcticae.</article-title> <source>Természetrajzi Füzetek Kiadija a Magyar Nemzeti Müzeum [Naturhistorische Hefte herausgegeben vom Ungarischen National-Museum]</source> <volume>8</volume>: <fpage>241</fpage>–<lpage>278</lpage>.</mixed-citation></ref><ref id="B3"><mixed-citation xmlns:xlink="http://www.w3.org/1999/xlink" xlink:type="simple">
          <person-group><name name-style="western"><surname>Friese</surname><given-names>H</given-names></name></person-group> (<year>1898</year>) Die Bienen Europa‘s (<tp:taxon-name><tp:taxon-name-part taxon-name-part-type="family">Apidae</tp:taxon-name-part></tp:taxon-name> Europaeae) nach ihren Gattungen, Arten und Varietäten auf vergleichend morphologisch-biologischer Grundlage. Theil IV: Solitäre Apiden: Genus <italic><tp:taxon-name><tp:taxon-name-part taxon-name-part-type="genus">Eriades</tp:taxon-name-part></tp:taxon-name></italic>. Genus <italic><tp:taxon-name><tp:taxon-name-part taxon-name-part-type="genus">Trachusa</tp:taxon-name-part></tp:taxon-name></italic>. Genus <italic><tp:taxon-name><tp:taxon-name-part taxon-name-part-type="genus">Anthidium</tp:taxon-name-part></tp:taxon-name></italic>. Innsbruck, 303 pp.</mixed-citation></ref></ref-list></tp:taxon-treatment>
