# Supplementary material for: Taxonomic revision proves Trachusa pubescens (Morawitz, 1872) sensu lato to be a complex of allopatric and sympatric species in South-Eastern Europe and Western Asia (Hymenoptera, Apoidea, Anthidiini)
Source: Zookeys. 2018 Jun 5;(764):111–44. doi: 10.3897/zookeys.764.24581 (PMC5997757; doi:10.3897/zookeys.764.24581)
Supplement: XML Treatment for Trachusa hakkariensis [file zookeys.764.24581-treatment2.xml]

<!DOCTYPE tp:taxon-treatment
  PUBLIC "-//TaxonX//DTD Taxonomic Treatment Publishing DTD v0 20100105//EN" "tax-treatment-NSO.dtd">
<tp:taxon-treatment xmlns:tp="http://www.plazi.org/taxpub"><tp:treatment-meta><kwd-group><label>Taxon classification</label><kwd><named-content xmlns:xlink="http://www.w3.org/1999/xlink" content-type="kingdom">Animalia</named-content></kwd><kwd><named-content xmlns:xlink="http://www.w3.org/1999/xlink" content-type="order">Hymenoptera</named-content></kwd><kwd><named-content xmlns:xlink="http://www.w3.org/1999/xlink" content-type="family">Megachilidae</named-content></kwd></kwd-group><mixed-citation publication-type="journal"><person-group><name><surname>Kasparek</surname><given-names>Max</given-names></name></person-group><article-title>Taxonomic revision proves <italic><tp:taxon-name><tp:taxon-name-part taxon-name-part-type="genus" reg="Trachusa">Trachusa</tp:taxon-name-part> <tp:taxon-name-part taxon-name-part-type="species" reg="pubescens">pubescens</tp:taxon-name-part></tp:taxon-name></italic> (Morawitz, 1872) sensu lato to be a complex of allopatric and sympatric species in South-Eastern Europe and Western Asia (<tp:taxon-name><tp:taxon-name-part taxon-name-part-type="order">Hymenoptera</tp:taxon-name-part></tp:taxon-name>, <tp:taxon-name><tp:taxon-name-part taxon-name-part-type="superfamily">Apoidea</tp:taxon-name-part></tp:taxon-name>, <tp:taxon-name><tp:taxon-name-part taxon-name-part-type="tribe">Anthidiini</tp:taxon-name-part></tp:taxon-name>)</article-title><source>Zookeys</source><day>5</day><month>6</month><year>2018</year><volume>2018</volume><issue>764</issue><fpage>111</fpage><lpage>144</lpage><pub-id pub-id-type="doi">10.3897/zookeys.764.24581</pub-id></mixed-citation></tp:treatment-meta><tp:nomenclature><tp:taxon-name>
                <tp:taxon-name-part taxon-name-part-type="genus" reg="Trachusa">Trachusa</tp:taxon-name-part> <tp:taxon-name-part taxon-name-part-type="species" reg="hakkariensis">hakkariensis</tp:taxon-name-part>
            <object-id xmlns:xlink="http://www.w3.org/1999/xlink" content-type="zoobank" xlink:type="simple">http://zoobank.org/0BB022FC-2246-4427-830C-F0946B672D72</object-id>
                </tp:taxon-name><tp:taxon-status xmlns:xlink="http://www.w3.org/1999/xlink" xlink:type="simple">sp. n.</tp:taxon-status><xref ref-type="fig" rid="F11">Figs 11</xref><xref ref-type="fig" rid="F12">, 12</xref><xref ref-type="fig" rid="F14">, 14</xref><xref ref-type="fig" rid="F15">, 15</xref></tp:nomenclature><tp:treatment-sec sec-type="material" id="SECID0ETCAI"><title>Material.</title><p>Holotype: Male. <bold>TURKEY</bold>: Hakkâri province: Cilo Dağı (W Serpil), 1800 m, 8.08.1982, K. Warncke leg. (<abbrev xmlns:xlink="http://www.w3.org/1999/xlink" content-type="institution" xlink:title="Oberösterreichisches Landesmuseum Linz (Austria)" id="ABBRID0E2CAI" xlink:type="simple">OLL</abbrev>). Paratypes: 9♂, same data as holotype (<abbrev xmlns:xlink="http://www.w3.org/1999/xlink" content-type="institution" xlink:title="Oberösterreichisches Landesmuseum Linz (Austria)" id="ABBRID0EADAI" xlink:type="simple">OLL</abbrev>).</p><p>Other material: <bold>TURKEY</bold>: 14♂, Hakkâri province: Cilo Dağı (W Serpil), 1800 m, 8.08.1982, K. Warncke leg. (<abbrev xmlns:xlink="http://www.w3.org/1999/xlink" content-type="institution" xlink:title="Oberösterreichisches Landesmuseum Linz (Austria)" id="ABBRID0EJDAI" xlink:type="simple">OLL</abbrev>); 1♂, Hakkâri province: Cilo Dağı (2000 m), M. Kühbandner leg. (<abbrev xmlns:xlink="http://www.w3.org/1999/xlink" content-type="institution" xlink:title="Collection Maximilian Schwarz, Ansfelden (Austria)" id="ABBRID0EODAI" xlink:type="simple">cMS</abbrev>); 2♂, Van province: Gevaş, 2.07.2000, Ma. Halada leg. (<abbrev xmlns:xlink="http://www.w3.org/1999/xlink" content-type="institution" xlink:title="Collection Maximilian Schwarz, Ansfelden (Austria)" id="ABBRID0ETDAI" xlink:type="simple">cMS</abbrev>); 1♂, Malatya province: 15 km E Malatya, 27.06.2000, Ma. Halada leg.; 1♀, 3♂, Hakkâri province: 10 km NE Dağlıca (= Oramar) (1700 m), 29.06.1985, M. Schwarz leg. (<abbrev xmlns:xlink="http://www.w3.org/1999/xlink" content-type="institution" xlink:title="Collection Maximilian Schwarz, Ansfelden (Austria)" id="ABBRID0EYDAI" xlink:type="simple">cMS</abbrev>).</p></tp:treatment-sec><tp:treatment-sec sec-type="Differential diagnosis" id="SECID0E4DAI"><title>Differential diagnosis.</title><p>Males are similar in colouration to <italic><tp:taxon-name><tp:taxon-name-part taxon-name-part-type="genus" reg="Trachusa">T.</tp:taxon-name-part> <tp:taxon-name-part taxon-name-part-type="species" reg="maxima">maxima</tp:taxon-name-part></tp:taxon-name></italic> but are clearly distinguished by the size of their mandibles (not enlarged as in <italic><tp:taxon-name><tp:taxon-name-part taxon-name-part-type="genus" reg="Trachusa">T.</tp:taxon-name-part> <tp:taxon-name-part taxon-name-part-type="species" reg="maxima">maxima</tp:taxon-name-part></tp:taxon-name></italic>), the median projection of <abbrev xmlns:xlink="http://www.w3.org/1999/xlink" xlink:title="sixth tergum" id="ABBRID0EZEAI" xlink:type="simple">T6</abbrev> which does not project beyond the lateral projections, and the on average smaller body size (16–18 mm versus 17–19 mm). In a few individuals the apex of the median projection of <abbrev xmlns:xlink="http://www.w3.org/1999/xlink" xlink:title="sixth tergum" id="ABBRID0E4EAI" xlink:type="simple">T6</abbrev> is truncated (but never emarginate). The median projection of <abbrev xmlns:xlink="http://www.w3.org/1999/xlink" xlink:title="seventh tergum" id="ABBRID0EBFAI" xlink:type="simple">T7</abbrev> normally tapers apically (usually parallel-sided in <italic><tp:taxon-name><tp:taxon-name-part taxon-name-part-type="genus" reg="Trachusa">T.</tp:taxon-name-part> <tp:taxon-name-part taxon-name-part-type="species" reg="maxima">maxima</tp:taxon-name-part></tp:taxon-name></italic>). In the mandible index (clypeus length / mandible width), <italic><tp:taxon-name><tp:taxon-name-part taxon-name-part-type="genus" reg="Trachusa">T.</tp:taxon-name-part> <tp:taxon-name-part taxon-name-part-type="species" reg="hakkariensis">hakkariensis</tp:taxon-name-part></tp:taxon-name></italic> sp. n. resembles <italic><tp:taxon-name><tp:taxon-name-part taxon-name-part-type="genus" reg="Trachusa">T.</tp:taxon-name-part> <tp:taxon-name-part taxon-name-part-type="species" reg="pubescens">pubescens</tp:taxon-name-part></tp:taxon-name></italic> s. str. The average value is statistically significantly lower than <italic>in <tp:taxon-name><tp:taxon-name-part taxon-name-part-type="genus" reg="Trachusa">T.</tp:taxon-name-part> <tp:taxon-name-part taxon-name-part-type="species" reg="verhoeffi">verhoeffi</tp:taxon-name-part></tp:taxon-name></italic> and higher than in <italic><tp:taxon-name><tp:taxon-name-part taxon-name-part-type="genus" reg="Trachusa">T.</tp:taxon-name-part> <tp:taxon-name-part taxon-name-part-type="species" reg="balcanica">balcanica</tp:taxon-name-part></tp:taxon-name></italic> sp. n. and <italic><tp:taxon-name><tp:taxon-name-part taxon-name-part-type="genus" reg="Trachusa">T.</tp:taxon-name-part> <tp:taxon-name-part taxon-name-part-type="species" reg="maxima">maxima</tp:taxon-name-part></tp:taxon-name></italic> (Table <xref ref-type="table" rid="T3">3</xref>).</p><p>
              <italic><tp:taxon-name><tp:taxon-name-part taxon-name-part-type="genus" reg="Trachusa">Trachusa</tp:taxon-name-part> <tp:taxon-name-part taxon-name-part-type="species" reg="hakkariensis">hakkariensis</tp:taxon-name-part></tp:taxon-name></italic> sp. n. has a shallowly emarginate clypeus with a crenulated apical margin. It shares this character with <italic><tp:taxon-name><tp:taxon-name-part taxon-name-part-type="genus" reg="Trachusa">T.</tp:taxon-name-part> <tp:taxon-name-part taxon-name-part-type="species" reg="balcanica">balcanica</tp:taxon-name-part></tp:taxon-name></italic> sp. n., <italic><tp:taxon-name><tp:taxon-name-part taxon-name-part-type="genus" reg="Trachusa">T.</tp:taxon-name-part> <tp:taxon-name-part taxon-name-part-type="species" reg="maxima">maxima</tp:taxon-name-part></tp:taxon-name></italic>, and <italic><tp:taxon-name><tp:taxon-name-part taxon-name-part-type="genus" reg="Trachusa">T.</tp:taxon-name-part> <tp:taxon-name-part taxon-name-part-type="species" reg="verhoeffi">verhoeffi</tp:taxon-name-part></tp:taxon-name></italic>. By contrast, <italic><tp:taxon-name><tp:taxon-name-part taxon-name-part-type="genus" reg="Trachusa">T.</tp:taxon-name-part> <tp:taxon-name-part taxon-name-part-type="species" reg="pubescens">pubescens</tp:taxon-name-part></tp:taxon-name></italic> has a straight margin.</p></tp:treatment-sec><tp:treatment-sec sec-type="etymology" id="SECID0EFJAI"><title>Derivatio nominis.</title><p>Named after the Turkish province of Hakkâri, where the type locality of the new species is located.</p></tp:treatment-sec><tp:treatment-sec sec-type="distribution" id="SECID0EKJAI"><title>Distribution.</title><p>The species is known from eastern and south-eastern Turkey; records are available from the provinces of Hakkâri, Van and Malatya. The distribution areas thus overlap with <italic><tp:taxon-name><tp:taxon-name-part taxon-name-part-type="genus" reg="Trachusa">T.</tp:taxon-name-part> <tp:taxon-name-part taxon-name-part-type="species" reg="pubescens">pubescens</tp:taxon-name-part></tp:taxon-name></italic>, although these two species have never been found at the same location. The distribution areas of <italic><tp:taxon-name><tp:taxon-name-part taxon-name-part-type="genus" reg="Trachusa">T.</tp:taxon-name-part> <tp:taxon-name-part taxon-name-part-type="species" reg="hakkariensis">hakkariensis</tp:taxon-name-part></tp:taxon-name></italic> sp. n. and <italic><tp:taxon-name><tp:taxon-name-part taxon-name-part-type="genus" reg="Trachusa">T.</tp:taxon-name-part> <tp:taxon-name-part taxon-name-part-type="species" reg="maxima">maxima</tp:taxon-name-part></tp:taxon-name></italic> are subcontiguous.</p></tp:treatment-sec><tp:treatment-sec sec-type="Flower preference" id="SECID0ERKAI"><title>Flower preference.</title><p>No information available.</p></tp:treatment-sec><tp:treatment-sec><!--Section generated to contain objects referenced in tp:taxon-treatment.--><fig id="F11" position="float" orientation="portrait"><label>Figure 11.</label><caption><p>Males of the five species of the <italic><tp:taxon-name><tp:taxon-name-part taxon-name-part-type="genus" reg="Trachusa">Trachusa</tp:taxon-name-part> <tp:taxon-name-part taxon-name-part-type="species" reg="pubescens">pubescens</tp:taxon-name-part></tp:taxon-name></italic> complex in dorsal view: <bold>A</bold> <italic><tp:taxon-name><tp:taxon-name-part taxon-name-part-type="genus" reg="Trachusa">T.</tp:taxon-name-part> <tp:taxon-name-part taxon-name-part-type="species" reg="balcanica">balcanica</tp:taxon-name-part></tp:taxon-name></italic> sp. n. <bold>B</bold> <italic><tp:taxon-name><tp:taxon-name-part taxon-name-part-type="genus" reg="Trachusa">T.</tp:taxon-name-part> <tp:taxon-name-part taxon-name-part-type="species" reg="hakkariensis">hakkariensis</tp:taxon-name-part></tp:taxon-name></italic> sp. n. <bold>C</bold> <italic><tp:taxon-name><tp:taxon-name-part taxon-name-part-type="genus" reg="Trachusa">T.</tp:taxon-name-part> <tp:taxon-name-part taxon-name-part-type="species" reg="maxima">maxima</tp:taxon-name-part></tp:taxon-name></italic> <bold>D</bold> <italic><tp:taxon-name><tp:taxon-name-part taxon-name-part-type="genus" reg="Trachusa">T.</tp:taxon-name-part> <tp:taxon-name-part taxon-name-part-type="species" reg="pubescens">pubescens</tp:taxon-name-part></tp:taxon-name></italic> <bold>E</bold> <italic><tp:taxon-name><tp:taxon-name-part taxon-name-part-type="genus" reg="Trachusa">T.</tp:taxon-name-part> <tp:taxon-name-part taxon-name-part-type="species" reg="verhoeffi">verhoeffi</tp:taxon-name-part></tp:taxon-name></italic>.</p></caption><graphic xmlns:xlink="http://www.w3.org/1999/xlink" xlink:href="zookeys-764-111-g011.jpg" position="float" orientation="portrait" xlink:type="simple" id="oo_207967.jpg"/></fig><fig id="F12" position="float" orientation="portrait"><label>Figure 12.</label><caption><p>Males of the five species of the <italic><tp:taxon-name><tp:taxon-name-part taxon-name-part-type="genus" reg="Trachusa">Trachusa</tp:taxon-name-part> <tp:taxon-name-part taxon-name-part-type="species" reg="pubescens">pubescens</tp:taxon-name-part></tp:taxon-name></italic> complex in lateral view.</p></caption><graphic xmlns:xlink="http://www.w3.org/1999/xlink" xlink:href="zookeys-764-111-g012.jpg" position="float" orientation="portrait" xlink:type="simple" id="oo_207968.jpg"/></fig><fig id="F14" position="float" orientation="portrait"><label>Figure 14.</label><caption><p>Clypeus and mandibles of the males of the five species of the <italic><tp:taxon-name><tp:taxon-name-part taxon-name-part-type="genus" reg="Trachusa">Trachusa</tp:taxon-name-part> <tp:taxon-name-part taxon-name-part-type="species" reg="pubescens">pubescens</tp:taxon-name-part></tp:taxon-name></italic> complex.</p></caption><graphic xmlns:xlink="http://www.w3.org/1999/xlink" xlink:href="zookeys-764-111-g014.jpg" position="float" orientation="portrait" xlink:type="simple" id="oo_207970.jpg"/></fig><fig id="F15" position="float" orientation="portrait"><label>Figure 15.</label><caption><p>The two apical terga (<abbrev xmlns:xlink="http://www.w3.org/1999/xlink" xlink:title="sixth tergum" id="ABBRID0E41BG" xlink:type="simple">T6</abbrev>–<abbrev xmlns:xlink="http://www.w3.org/1999/xlink" xlink:title="seventh tergum" id="ABBRID0EB2BG" xlink:type="simple">T7</abbrev>) of males of the five species of the <italic><tp:taxon-name><tp:taxon-name-part taxon-name-part-type="genus" reg="Trachusa">Trachusa</tp:taxon-name-part> <tp:taxon-name-part taxon-name-part-type="species" reg="pubescens">pubescens</tp:taxon-name-part></tp:taxon-name></italic> complex.</p></caption><graphic xmlns:xlink="http://www.w3.org/1999/xlink" xlink:href="zookeys-764-111-g015.jpg" position="float" orientation="portrait" xlink:type="simple" id="oo_207971.jpg"/></fig><table-wrap id="T3" position="float" orientation="portrait"><label>Table 3.</label><caption><p>Comparison of the mandible width and the index clypeus length / mandible width among the five species of the <italic><tp:taxon-name><tp:taxon-name-part taxon-name-part-type="genus" reg="Trachusa">Trachusa</tp:taxon-name-part> <tp:taxon-name-part taxon-name-part-type="species" reg="pubescens">pubescens</tp:taxon-name-part></tp:taxon-name></italic> complex. The table gives the significance values for differences according to Tukey’s pairwise test. The upper part above the diagonal (grey cells) gives the p values for mandible width, the lower part the values for the index.</p></caption><table id="TID0ETHAI" rules="all"><tbody><tr><th rowspan="1" colspan="1"/><th rowspan="1" colspan="1">
              <italic><tp:taxon-name><tp:taxon-name-part taxon-name-part-type="genus" reg="Trachusa"/><tp:taxon-name-part taxon-name-part-type="species" reg="balcanica">balcanica</tp:taxon-name-part></tp:taxon-name></italic>
            </th><th rowspan="1" colspan="1">
              <italic><tp:taxon-name><tp:taxon-name-part taxon-name-part-type="genus" reg="Trachusa"/><tp:taxon-name-part taxon-name-part-type="species" reg="hakkariensis">hakkariensis</tp:taxon-name-part></tp:taxon-name></italic>
            </th><th rowspan="1" colspan="1">
              <italic><tp:taxon-name><tp:taxon-name-part taxon-name-part-type="genus" reg="Trachusa"/><tp:taxon-name-part taxon-name-part-type="species" reg="maxima">maxima</tp:taxon-name-part></tp:taxon-name></italic>
            </th><th rowspan="1" colspan="1">
              <italic><tp:taxon-name><tp:taxon-name-part taxon-name-part-type="genus" reg="Trachusa"/><tp:taxon-name-part taxon-name-part-type="species" reg="pubescens">pubescens</tp:taxon-name-part></tp:taxon-name></italic>
            </th><th rowspan="1" colspan="1">
              <italic><tp:taxon-name><tp:taxon-name-part taxon-name-part-type="genus" reg="Trachusa"/><tp:taxon-name-part taxon-name-part-type="species" reg="verhoeffi">verhoeffi</tp:taxon-name-part></tp:taxon-name></italic>
            </th></tr><tr><td rowspan="1" colspan="1">
              <italic><tp:taxon-name><tp:taxon-name-part taxon-name-part-type="genus" reg="Trachusa"/><tp:taxon-name-part taxon-name-part-type="species" reg="balcanica">balcanica</tp:taxon-name-part></tp:taxon-name></italic>
            </td><td rowspan="1" colspan="1">–</td><td rowspan="1" colspan="1">0.977</td><td rowspan="1" colspan="1">
              <bold>&lt;0.001</bold>
            </td><td rowspan="1" colspan="1">0.501</td><td rowspan="1" colspan="1">0.843</td></tr><tr><td rowspan="1" colspan="1">
              <italic><tp:taxon-name><tp:taxon-name-part taxon-name-part-type="genus" reg="Trachusa"/><tp:taxon-name-part taxon-name-part-type="species" reg="hakkariensis">hakkariensis</tp:taxon-name-part></tp:taxon-name></italic>
            </td><td rowspan="1" colspan="1">
              <bold>&lt;0.001</bold>
            </td><td rowspan="1" colspan="1">–</td><td rowspan="1" colspan="1">
              <bold>&lt;0.001</bold>
            </td><td rowspan="1" colspan="1">0.185</td><td rowspan="1" colspan="1">0.992</td></tr><tr><td rowspan="1" colspan="1">
              <italic><tp:taxon-name><tp:taxon-name-part taxon-name-part-type="genus" reg="Trachusa"/><tp:taxon-name-part taxon-name-part-type="species" reg="maxima">maxima</tp:taxon-name-part></tp:taxon-name></italic>
            </td><td rowspan="1" colspan="1">
              <bold>&lt;0.001</bold>
            </td><td rowspan="1" colspan="1">
              <bold>&lt;0.001</bold>
            </td><td rowspan="1" colspan="1">–</td><td rowspan="1" colspan="1">
              <bold>&lt;0.001</bold>
            </td><td rowspan="1" colspan="1">
              <bold>&lt;0.001</bold>
            </td></tr><tr><td rowspan="1" colspan="1">
              <italic><tp:taxon-name><tp:taxon-name-part taxon-name-part-type="genus" reg="Trachusa"/><tp:taxon-name-part taxon-name-part-type="species" reg="pubescens">pubescens</tp:taxon-name-part></tp:taxon-name></italic>
            </td><td rowspan="1" colspan="1">
              <bold>&lt;0.001</bold>
            </td><td rowspan="1" colspan="1">0.999</td><td rowspan="1" colspan="1">
              <bold>&lt;0.001</bold>
            </td><td rowspan="1" colspan="1">–</td><td rowspan="1" colspan="1">0.066</td></tr><tr><td rowspan="1" colspan="1">
              <italic><tp:taxon-name><tp:taxon-name-part taxon-name-part-type="genus" reg="Trachusa"/><tp:taxon-name-part taxon-name-part-type="species" reg="verhoeffi">verhoeffi</tp:taxon-name-part></tp:taxon-name></italic>
            </td><td rowspan="1" colspan="1">
              <bold>&lt;0.001</bold>
            </td><td rowspan="1" colspan="1">
              <bold>&lt;0.001</bold>
            </td><td rowspan="1" colspan="1">
              <bold>&lt;0.001</bold>
            </td><td rowspan="1" colspan="1">
              <bold>&lt;0.001</bold>
            </td><td rowspan="1" colspan="1">–</td></tr></tbody></table></table-wrap></tp:treatment-sec></tp:taxon-treatment>
