# Supplementary material for: Taxonomic revision proves Trachusa pubescens (Morawitz, 1872) sensu lato to be a complex of allopatric and sympatric species in South-Eastern Europe and Western Asia (Hymenoptera, Apoidea, Anthidiini)
Source: Zookeys. 2018 Jun 5;(764):111–44. doi: 10.3897/zookeys.764.24581 (PMC5997757; doi:10.3897/zookeys.764.24581)
Supplement: XML Treatment for Trachusa maxima [file zookeys.764.24581-treatment3.xml]

<!DOCTYPE tp:taxon-treatment
  PUBLIC "-//TaxonX//DTD Taxonomic Treatment Publishing DTD v0 20100105//EN" "tax-treatment-NSO.dtd">
<tp:taxon-treatment xmlns:tp="http://www.plazi.org/taxpub"><tp:treatment-meta><kwd-group><label>Taxon classification</label><kwd><named-content xmlns:xlink="http://www.w3.org/1999/xlink" content-type="kingdom">Animalia</named-content></kwd><kwd><named-content xmlns:xlink="http://www.w3.org/1999/xlink" content-type="order">Hymenoptera</named-content></kwd><kwd><named-content xmlns:xlink="http://www.w3.org/1999/xlink" content-type="family">Megachilidae</named-content></kwd></kwd-group><mixed-citation publication-type="journal"><person-group><name><surname>Kasparek</surname><given-names>Max</given-names></name></person-group><article-title>Taxonomic revision proves <italic><tp:taxon-name><tp:taxon-name-part taxon-name-part-type="genus" reg="Trachusa">Trachusa</tp:taxon-name-part> <tp:taxon-name-part taxon-name-part-type="species" reg="pubescens">pubescens</tp:taxon-name-part></tp:taxon-name></italic> (Morawitz, 1872) sensu lato to be a complex of allopatric and sympatric species in South-Eastern Europe and Western Asia (<tp:taxon-name><tp:taxon-name-part taxon-name-part-type="order">Hymenoptera</tp:taxon-name-part></tp:taxon-name>, <tp:taxon-name><tp:taxon-name-part taxon-name-part-type="superfamily">Apoidea</tp:taxon-name-part></tp:taxon-name>, <tp:taxon-name><tp:taxon-name-part taxon-name-part-type="tribe">Anthidiini</tp:taxon-name-part></tp:taxon-name>)</article-title><source>Zookeys</source><day>5</day><month>6</month><year>2018</year><volume>2018</volume><issue>764</issue><fpage>111</fpage><lpage>144</lpage><pub-id pub-id-type="doi">10.3897/zookeys.764.24581</pub-id></mixed-citation></tp:treatment-meta><tp:nomenclature><tp:taxon-name>
                <tp:taxon-name-part taxon-name-part-type="genus" reg="Trachusa">Trachusa</tp:taxon-name-part> <tp:taxon-name-part taxon-name-part-type="species" reg="maxima">maxima</tp:taxon-name-part></tp:taxon-name><tp:taxon-authority>(Friese, 1931)</tp:taxon-authority><tp:taxon-status xmlns:xlink="http://www.w3.org/1999/xlink" xlink:type="simple">stat. n.</tp:taxon-status><xref ref-type="fig" rid="F11">Figs 11</xref><xref ref-type="fig" rid="F12">, 12</xref><xref ref-type="fig" rid="F14">, 14</xref><xref ref-type="fig" rid="F15">, 15</xref><tp:nomenclature-citation-list><tp:nomenclature-citation><tp:taxon-name>
                    <tp:taxon-name-part taxon-name-part-type="genus" reg="Anthidium">Anthidium</tp:taxon-name-part> <tp:taxon-name-part taxon-name-part-type="species" reg="pubescens">pubescens</tp:taxon-name-part> <tp:taxon-name-part taxon-name-part-type="infraspecific-rank">var.</tp:taxon-name-part> <tp:taxon-name-part taxon-name-part-type="variety" reg="maximum">maximum</tp:taxon-name-part></tp:taxon-name><comment> Friese, 1931: 37–38. </comment></tp:nomenclature-citation></tp:nomenclature-citation-list></tp:nomenclature><tp:treatment-sec sec-type="notes" id="SECID0EANAI"><title>Note.</title><p>
              <xref ref-type="bibr" rid="B36">Warncke (1980)</xref> believed that <tp:taxon-name><tp:taxon-name-part taxon-name-part-type="genus" reg="Anthidium">Anthidium</tp:taxon-name-part> <tp:taxon-name-part taxon-name-part-type="species" reg="pubescens">pubescens</tp:taxon-name-part> <tp:taxon-name-part taxon-name-part-type="infraspecific-rank">var.</tp:taxon-name-part> <tp:taxon-name-part taxon-name-part-type="variety" reg="maximum">maximum</tp:taxon-name-part></tp:taxon-name> Friese, 1931 was synonymous with the nominate <italic><tp:taxon-name><tp:taxon-name-part taxon-name-part-type="genus" reg="Anthidium">Anthidium</tp:taxon-name-part> <tp:taxon-name-part taxon-name-part-type="species" reg="pubescens">pubescens</tp:taxon-name-part></tp:taxon-name></italic> with some more yellow colouration and longer lateral projections of <abbrev xmlns:xlink="http://www.w3.org/1999/xlink" xlink:title="sixth tergum" id="ABBRID0EGOAI" xlink:type="simple">T6</abbrev>.</p></tp:treatment-sec><tp:treatment-sec sec-type="material" id="SECID0EKOAI"><title>Material.</title><p>Holotype: Male. <bold>TURKEY</bold>: “Asia Minor Taurus pisid., 1928 / Type / <italic>Anthidium pubescens</italic> v. <italic>maximum</italic> Friese det. 1925 / Lectotype <italic><tp:taxon-name><tp:taxon-name-part taxon-name-part-type="genus" reg="Anthidium">Anthidium</tp:taxon-name-part> <tp:taxon-name-part taxon-name-part-type="species" reg="maximum">maximum</tp:taxon-name-part></tp:taxon-name></italic> Männchen <xref ref-type="bibr" rid="B4">Friese 1931</xref> (nec 1922) det. v. d. Zanden 1994” [see remark on collection locality below].</p><p>Other material: <bold>ARMENIA</bold>: 6♂, Khosrov State Reserve, 10.06.2017, M. Kasparek leg. (at <italic><tp:taxon-name><tp:taxon-name-part taxon-name-part-type="genus" reg="Phlomis">Phlomis</tp:taxon-name-part></tp:taxon-name></italic>) (<abbrev xmlns:xlink="http://www.w3.org/1999/xlink" content-type="institution" xlink:title="Collection Max Kasparek, Heidelberg (Germany)" id="ABBRID0EBQAI" xlink:type="simple">cMK</abbrev>). <bold>IRAN</bold>: 1♂, prov. Esfahan (50 km SW of Daran, pass betw. Aragol and Cohrud vill., 2800 m) <named-content xmlns:xlink="http://www.w3.org/1999/xlink" content-type="dwc:verbatimCoordinates" xlink:type="simple"><named-content content-type="geo-json" specific-use="{&#34;type&#34;:&#34;Point&#34;,&#34;coordinates&#34;:[50.248167,32.829722]}" id="NCID0ELQAI" xlink:type="simple">32.49.47N, 50.14.89E</named-content></named-content>, 11.07.2001, M. Kalabza leg. (<abbrev xmlns:xlink="http://www.w3.org/1999/xlink" content-type="institution" xlink:title="Collection Maximilian Schwarz, Ansfelden (Austria)" id="ABBRID0EQQAI" xlink:type="simple">cMS</abbrev>). <bold>TURKEY</bold>: 1♂, Pisidian Taurus (“Pisidischer Taurus”), July 1928 (“<italic>Archianthidium pubescens maximus</italic> Fr. det. Mavromoustakis / lectoparatype <italic><tp:taxon-name><tp:taxon-name-part taxon-name-part-type="genus" reg="Anthidium">Anthidium</tp:taxon-name-part> <tp:taxon-name-part taxon-name-part-type="species" reg="maximum">maximum</tp:taxon-name-part></tp:taxon-name></italic> <xref ref-type="bibr" rid="B4">Friese 1931</xref> (nec 1921) det. v. d. Zanden 1994 / <italic><tp:taxon-name><tp:taxon-name-part taxon-name-part-type="genus" reg="Trachusa">Trachusa</tp:taxon-name-part> <tp:taxon-name-part taxon-name-part-type="species" reg="maximum">maximum</tp:taxon-name-part></tp:taxon-name></italic> (Friese) det. v. d. Zanden 1994“) (<abbrev xmlns:xlink="http://www.w3.org/1999/xlink" content-type="institution" xlink:title="Collection George A. Mavromoustakis, Ministry of Agriculture, Nicosia (Cyprus)" id="ABBRID0EASAI" xlink:type="simple">cMAV</abbrev>); 2♂, Adıyaman, Kuyucak env., 10.06.2001, M. Snizek leg. (<abbrev xmlns:xlink="http://www.w3.org/1999/xlink" content-type="institution" xlink:title="Collection Maximilian Schwarz, Ansfelden (Austria)" id="ABBRID0EFSAI" xlink:type="simple">cMS</abbrev>); 1♂, Maraş-Afsin, 30.06.1984, K. Warncke leg. (<abbrev xmlns:xlink="http://www.w3.org/1999/xlink" content-type="institution" xlink:title="Oberösterreichisches Landesmuseum Linz (Austria)" id="ABBRID0EKSAI" xlink:type="simple">OLL</abbrev>); 1♂, Sille near Konya, 9.–17.6.1975, J. Heinrich leg., J. Heinrich det. 1977 (<abbrev xmlns:xlink="http://www.w3.org/1999/xlink" xlink:title="Senckenberg Museum Frankfurt (Germany)" id="ABBRID0EPSAI" xlink:type="simple">SMF</abbrev>); 1♂, Ankara, 09.06.1934, H. Noack leg. (“<italic>Anthidium laticeps</italic> Alfken det. 1934 / <italic><tp:taxon-name><tp:taxon-name-part taxon-name-part-type="genus" reg="Archianthidium">Archianthidium</tp:taxon-name-part> <tp:taxon-name-part taxon-name-part-type="species" reg="maximum">maximum</tp:taxon-name-part></tp:taxon-name></italic> Friese J. Pasteels det. 1969”) (<abbrev xmlns:xlink="http://www.w3.org/1999/xlink" xlink:title="Senckenberg Museum Frankfurt (Germany)" id="ABBRID0EJTAI" xlink:type="simple">SMF</abbrev>).</p></tp:treatment-sec><tp:treatment-sec sec-type="Differential diagnosis" id="SECID0ENTAI"><title>Differential diagnosis.</title><p>The largest species of the <italic><tp:taxon-name><tp:taxon-name-part taxon-name-part-type="genus" reg="Trachusa">Trachusa</tp:taxon-name-part> <tp:taxon-name-part taxon-name-part-type="species" reg="pubescens">pubescens</tp:taxon-name-part></tp:taxon-name></italic> complex (17–20 mm versus 13–18 mm). It is clearly characterised by large mandibles, larger than in any other species in the complex. The median projection of <abbrev xmlns:xlink="http://www.w3.org/1999/xlink" xlink:title="sixth tergum" id="ABBRID0E5TAI" xlink:type="simple">T6</abbrev> is widely rounded convexly, without apical emargination, and projects beyond the lateral projections (not projecting in <italic><tp:taxon-name><tp:taxon-name-part taxon-name-part-type="genus" reg="Trachusa">T.</tp:taxon-name-part> <tp:taxon-name-part taxon-name-part-type="species" reg="hakkariensis">hakkariensis</tp:taxon-name-part></tp:taxon-name></italic> sp. n. with which it may occur in the same region). <abbrev xmlns:xlink="http://www.w3.org/1999/xlink" xlink:title="seventh tergum" id="ABBRID0ENUAI" xlink:type="simple">T7</abbrev> is parallel-sided or slightly broadened at apex and with a truncated apex (tapered with truncated apex in <italic><tp:taxon-name><tp:taxon-name-part taxon-name-part-type="genus" reg="Trachusa">T.</tp:taxon-name-part> <tp:taxon-name-part taxon-name-part-type="species" reg="hakkariensis">hakkariensis</tp:taxon-name-part></tp:taxon-name></italic> sp. n.).</p><p>The relative width of the mandible in relation to the clypeus length (index clypeus length / mandible width) is significantly higher in <italic><tp:taxon-name><tp:taxon-name-part taxon-name-part-type="genus" reg="Trachusa">T.</tp:taxon-name-part> <tp:taxon-name-part taxon-name-part-type="species" reg="maxima">maxima</tp:taxon-name-part></tp:taxon-name></italic> (mean: 0.92±0.059 mm) than in the other species of the complex. It overlaps to some degree with <italic><tp:taxon-name><tp:taxon-name-part taxon-name-part-type="genus" reg="Trachusa">T.</tp:taxon-name-part> <tp:taxon-name-part taxon-name-part-type="species" reg="balcanica">balcanica</tp:taxon-name-part></tp:taxon-name></italic> sp. n. (mean: 1.03±0.052 mm), which is, however, the smallest species of the group (and <italic><tp:taxon-name><tp:taxon-name-part taxon-name-part-type="genus" reg="Trachusa">T.</tp:taxon-name-part> <tp:taxon-name-part taxon-name-part-type="species" reg="maxima">maxima</tp:taxon-name-part></tp:taxon-name></italic> the largest), so that the combination of both characters allows an unambiguous species distinction. The clypeus of <italic><tp:taxon-name><tp:taxon-name-part taxon-name-part-type="genus" reg="Trachusa">T.</tp:taxon-name-part> <tp:taxon-name-part taxon-name-part-type="species" reg="maxima">maxima</tp:taxon-name-part></tp:taxon-name></italic> is emarginate, and the apical margin crenulated with 8-11 rounded tubercles, and it shares this character with <italic><tp:taxon-name><tp:taxon-name-part taxon-name-part-type="genus" reg="Trachusa">T.</tp:taxon-name-part> <tp:taxon-name-part taxon-name-part-type="species" reg="balcanica">balcanica</tp:taxon-name-part></tp:taxon-name></italic> sp. n., <italic><tp:taxon-name><tp:taxon-name-part taxon-name-part-type="genus" reg="Trachusa">T.</tp:taxon-name-part> <tp:taxon-name-part taxon-name-part-type="species" reg="hakkariensis">hakkariensis</tp:taxon-name-part></tp:taxon-name></italic> sp. n., and <italic><tp:taxon-name><tp:taxon-name-part taxon-name-part-type="genus" reg="Trachusa">T.</tp:taxon-name-part> <tp:taxon-name-part taxon-name-part-type="species" reg="verhoeffi">verhoeffi</tp:taxon-name-part></tp:taxon-name></italic>. The emargination is usually shallower in the latter two species.</p><p>The genal area has a large yellow maculation which is broad at the upper end and narrow at the lower end and extends from the top of the eye to its lower end.</p><p>The median projection of <abbrev xmlns:xlink="http://www.w3.org/1999/xlink" xlink:title="sixth tergum" id="ABBRID0EOXAI" xlink:type="simple">T6</abbrev> reaches beyond the lateral projections (Figs <xref ref-type="fig" rid="F7">7</xref>, <xref ref-type="fig" rid="F15">15</xref>) (in <italic><tp:taxon-name><tp:taxon-name-part taxon-name-part-type="genus" reg="Trachusa">T.</tp:taxon-name-part> <tp:taxon-name-part taxon-name-part-type="species" reg="hakkariensis">hakkariensis</tp:taxon-name-part></tp:taxon-name></italic> sp. n. this projection extends at most to the level of the lateral projections, and in <italic><tp:taxon-name><tp:taxon-name-part taxon-name-part-type="genus" reg="Trachusa">T.</tp:taxon-name-part> <tp:taxon-name-part taxon-name-part-type="species" reg="pubescens">pubescens</tp:taxon-name-part></tp:taxon-name></italic> the median projection has at its apex a small emargination or is at least truncated). The surface of <abbrev xmlns:xlink="http://www.w3.org/1999/xlink" xlink:title="sixth tergum" id="ABBRID0EQYAI" xlink:type="simple">T6</abbrev> is shining, with fine punctures widely scattered especially in the centre of both sides; the punctures are often separated by a few puncture diameter. <italic><tp:taxon-name><tp:taxon-name-part taxon-name-part-type="genus" reg="Trachusa">Trachusa</tp:taxon-name-part> <tp:taxon-name-part taxon-name-part-type="species" reg="balcanica">balcanica</tp:taxon-name-part></tp:taxon-name></italic> sp. n. and <italic><tp:taxon-name><tp:taxon-name-part taxon-name-part-type="genus" reg="Trachusa">T.</tp:taxon-name-part> <tp:taxon-name-part taxon-name-part-type="species" reg="hakkariensis">hakkariensis</tp:taxon-name-part></tp:taxon-name></italic> sp. n. are similar with an on average only slightly denser punctation, while the punctation in <italic><tp:taxon-name><tp:taxon-name-part taxon-name-part-type="genus" reg="Trachusa">T.</tp:taxon-name-part> <tp:taxon-name-part taxon-name-part-type="species" reg="pubescens">pubescens</tp:taxon-name-part></tp:taxon-name></italic> and <italic><tp:taxon-name><tp:taxon-name-part taxon-name-part-type="genus" reg="Trachusa">T.</tp:taxon-name-part> <tp:taxon-name-part taxon-name-part-type="species" reg="verhoeffi">verhoeffi</tp:taxon-name-part></tp:taxon-name></italic> is noticeably coarser and denser. The punctures in these two species are usually subcontiguous.</p></tp:treatment-sec><tp:treatment-sec sec-type="variability" id="SECID0EA1AI"><title>Variability.</title><p>Seven males examined from Turkey (including the type specimen) have a relatively narrow transverse yellow band on the vertex, broken in the middle and clearly separated from the yellow maculation on the genal area. In just one of these specimens, the yellow band is merged with the yellow maculation on the genal area. One specimen (from Konya in Turkey) has two small yellow spots between the lateral yellow bands on T2, a character which is often also present in <italic><tp:taxon-name><tp:taxon-name-part taxon-name-part-type="genus" reg="Trachusa">T.</tp:taxon-name-part> <tp:taxon-name-part taxon-name-part-type="species" reg="pubescens">pubescens</tp:taxon-name-part></tp:taxon-name></italic> (see Fig. <xref ref-type="fig" rid="F11">11D</xref>). The mesepisternum is black in all specimens. The Armenian population is distinguished from the Turkish population by the unified yellow colouration on gena and vertex. Three of the six males examined have a yellow mesepisternal spot, while it is black in the others. Only one specimen is available from the central Iranian population, and this is the largest specimen of all the <italic><tp:taxon-name><tp:taxon-name-part taxon-name-part-type="genus" reg="Trachusa">T.</tp:taxon-name-part> <tp:taxon-name-part taxon-name-part-type="species" reg="pubescens">pubescens</tp:taxon-name-part></tp:taxon-name></italic> s. l. examined. Already in the initial <abbrev xmlns:xlink="http://www.w3.org/1999/xlink" xlink:title="Principal Component Analysis" id="ABBRID0EA2AI" xlink:type="simple">PCA</abbrev>, this specimen proved to be different from all other individuals of the complex (Fig. <xref ref-type="fig" rid="F2">2</xref>, see above). It has a large yellow spot on mesepisternum and the vertex has scattered, short hairs (longer and denser in the other populations). While the <abbrev xmlns:xlink="http://www.w3.org/1999/xlink" xlink:title="Principal Component Analysis" id="ABBRID0EI2AI" xlink:type="simple">PCA</abbrev> places the specimens of these three populations (Armenia, Iran, Turkey) in different clusters (Fig. <xref ref-type="fig" rid="F5">5</xref>), this difference does not become evident in the Discriminant Analysis (DA) (Fig. <xref ref-type="fig" rid="F6">6</xref>).</p></tp:treatment-sec><tp:treatment-sec sec-type="distribution" id="SECID0EU2AI"><title>Distribution.</title><p>The distribution of <italic><tp:taxon-name><tp:taxon-name-part taxon-name-part-type="genus" reg="Trachusa">T.</tp:taxon-name-part> <tp:taxon-name-part taxon-name-part-type="species" reg="maxima">maxima</tp:taxon-name-part></tp:taxon-name></italic> extends in the west from the northern slopes of the Taurus Mountains in Turkey to Ankara in Inner Anatolia in the north. It was also found in the Turkish south-eastern provinces of Kahraman Maraş and Adıyaman. Separated, possibly isolated populations are present in Armenia and central Iran (Isfahan). While some morphometric and colouration differences exist between the Turkish, Armenian and Iranian populations, the material is not comprehensive enough to justify the assignment to different taxa, for example to subspecies.</p></tp:treatment-sec><tp:treatment-sec sec-type="Flower preference" id="SECID0EF3AI"><title>Flower preference.</title><p>In Armenia, the species was found visiting the large yellow flowers of <italic><tp:taxon-name><tp:taxon-name-part taxon-name-part-type="genus" reg="Phlomis">Phlomis</tp:taxon-name-part></tp:taxon-name></italic> sp. (M.K.).</p></tp:treatment-sec><tp:treatment-sec sec-type="remarks" id="SECID0ES3AI"><title>Remark.</title><p>The type locality is the Pisidian Taurus, where it was collected in 1928 (<abbrev xmlns:xlink="http://www.w3.org/1999/xlink" content-type="institution" xlink:title="Museum für Naturkunde Berlin (Germany)" id="ABBRID0EY3AI" xlink:type="simple">ZMB</abbrev>). Another male and a female were collected there at the same time (<abbrev xmlns:xlink="http://www.w3.org/1999/xlink" content-type="institution" xlink:title="Collection George A. Mavromoustakis, Ministry of Agriculture, Nicosia (Cyprus)" id="ABBRID0E43AI" xlink:type="simple">cMAV</abbrev>, <abbrev xmlns:xlink="http://www.w3.org/1999/xlink" content-type="institution" xlink:title="Museum für Naturkunde Berlin (Germany)" id="ABBRID0EC4AI" xlink:type="simple">ZMB</abbrev>). According to <xref ref-type="bibr" rid="B4">Friese (1931)</xref> the collector was the speleologist P. Weirather (not noted on specimen labels), and his collection activities and travel itineraries (Pretner 2011) point to the year 1929. The exact type locality could not be identified but it is likely that it is situated in the area around Isparta.</p></tp:treatment-sec><tp:treatment-sec><!--Section generated to contain objects referenced in tp:taxon-treatment.--><fig id="F11" position="float" orientation="portrait"><label>Figure 11.</label><caption><p>Males of the five species of the <italic><tp:taxon-name><tp:taxon-name-part taxon-name-part-type="genus" reg="Trachusa">Trachusa</tp:taxon-name-part> <tp:taxon-name-part taxon-name-part-type="species" reg="pubescens">pubescens</tp:taxon-name-part></tp:taxon-name></italic> complex in dorsal view: <bold>A</bold> <italic><tp:taxon-name><tp:taxon-name-part taxon-name-part-type="genus" reg="Trachusa">T.</tp:taxon-name-part> <tp:taxon-name-part taxon-name-part-type="species" reg="balcanica">balcanica</tp:taxon-name-part></tp:taxon-name></italic> sp. n. <bold>B</bold> <italic><tp:taxon-name><tp:taxon-name-part taxon-name-part-type="genus" reg="Trachusa">T.</tp:taxon-name-part> <tp:taxon-name-part taxon-name-part-type="species" reg="hakkariensis">hakkariensis</tp:taxon-name-part></tp:taxon-name></italic> sp. n. <bold>C</bold> <italic><tp:taxon-name><tp:taxon-name-part taxon-name-part-type="genus" reg="Trachusa">T.</tp:taxon-name-part> <tp:taxon-name-part taxon-name-part-type="species" reg="maxima">maxima</tp:taxon-name-part></tp:taxon-name></italic> <bold>D</bold> <italic><tp:taxon-name><tp:taxon-name-part taxon-name-part-type="genus" reg="Trachusa">T.</tp:taxon-name-part> <tp:taxon-name-part taxon-name-part-type="species" reg="pubescens">pubescens</tp:taxon-name-part></tp:taxon-name></italic> <bold>E</bold> <italic><tp:taxon-name><tp:taxon-name-part taxon-name-part-type="genus" reg="Trachusa">T.</tp:taxon-name-part> <tp:taxon-name-part taxon-name-part-type="species" reg="verhoeffi">verhoeffi</tp:taxon-name-part></tp:taxon-name></italic>.</p></caption><graphic xmlns:xlink="http://www.w3.org/1999/xlink" xlink:href="zookeys-764-111-g011.jpg" position="float" orientation="portrait" xlink:type="simple" id="oo_207967.jpg"/></fig><fig id="F12" position="float" orientation="portrait"><label>Figure 12.</label><caption><p>Males of the five species of the <italic><tp:taxon-name><tp:taxon-name-part taxon-name-part-type="genus" reg="Trachusa">Trachusa</tp:taxon-name-part> <tp:taxon-name-part taxon-name-part-type="species" reg="pubescens">pubescens</tp:taxon-name-part></tp:taxon-name></italic> complex in lateral view.</p></caption><graphic xmlns:xlink="http://www.w3.org/1999/xlink" xlink:href="zookeys-764-111-g012.jpg" position="float" orientation="portrait" xlink:type="simple" id="oo_207968.jpg"/></fig><fig id="F14" position="float" orientation="portrait"><label>Figure 14.</label><caption><p>Clypeus and mandibles of the males of the five species of the <italic><tp:taxon-name><tp:taxon-name-part taxon-name-part-type="genus" reg="Trachusa">Trachusa</tp:taxon-name-part> <tp:taxon-name-part taxon-name-part-type="species" reg="pubescens">pubescens</tp:taxon-name-part></tp:taxon-name></italic> complex.</p></caption><graphic xmlns:xlink="http://www.w3.org/1999/xlink" xlink:href="zookeys-764-111-g014.jpg" position="float" orientation="portrait" xlink:type="simple" id="oo_207970.jpg"/></fig><fig id="F15" position="float" orientation="portrait"><label>Figure 15.</label><caption><p>The two apical terga (<abbrev xmlns:xlink="http://www.w3.org/1999/xlink" xlink:title="sixth tergum" id="ABBRID0E41BG" xlink:type="simple">T6</abbrev>–<abbrev xmlns:xlink="http://www.w3.org/1999/xlink" xlink:title="seventh tergum" id="ABBRID0EB2BG" xlink:type="simple">T7</abbrev>) of males of the five species of the <italic><tp:taxon-name><tp:taxon-name-part taxon-name-part-type="genus" reg="Trachusa">Trachusa</tp:taxon-name-part> <tp:taxon-name-part taxon-name-part-type="species" reg="pubescens">pubescens</tp:taxon-name-part></tp:taxon-name></italic> complex.</p></caption><graphic xmlns:xlink="http://www.w3.org/1999/xlink" xlink:href="zookeys-764-111-g015.jpg" position="float" orientation="portrait" xlink:type="simple" id="oo_207971.jpg"/></fig><fig id="F7" position="float" orientation="portrait"><label>Figure 7.</label><caption><p>Dorsal view of the apical margin of <abbrev xmlns:xlink="http://www.w3.org/1999/xlink" xlink:title="sixth tergum" id="ABBRID0E6YAG" xlink:type="simple">T6</abbrev> in the five species of the <italic><tp:taxon-name><tp:taxon-name-part taxon-name-part-type="genus" reg="Trachusa">Trachusa</tp:taxon-name-part> <tp:taxon-name-part taxon-name-part-type="species" reg="pubescens">pubescens</tp:taxon-name-part></tp:taxon-name></italic> complex. The dotted line is added to show the relative length of the median projection in relation to the lateral projections. Arrows indicate distinguishing features.</p></caption><graphic xmlns:xlink="http://www.w3.org/1999/xlink" xlink:href="zookeys-764-111-g007.jpg" position="float" orientation="portrait" xlink:type="simple" id="oo_207963.jpg"/></fig><fig id="F2" position="float" orientation="portrait"><label>Figure 2.</label><caption><p>Principal Component Analysis (<abbrev xmlns:xlink="http://www.w3.org/1999/xlink" xlink:title="Principal Component Analysis" id="ABBRID0ET4AE" xlink:type="simple">PCA</abbrev>) of 26 morphometric variables of males of <italic><tp:taxon-name><tp:taxon-name-part taxon-name-part-type="genus" reg="Trachusa">Trachusa</tp:taxon-name-part> <tp:taxon-name-part taxon-name-part-type="species" reg="pubescens">pubescens</tp:taxon-name-part></tp:taxon-name></italic> s. l. (N = 132). Individuals subsequently assigned to <italic><tp:taxon-name><tp:taxon-name-part taxon-name-part-type="genus" reg="Trachusa">T.</tp:taxon-name-part> <tp:taxon-name-part taxon-name-part-type="species" reg="balcanica">balcanica</tp:taxon-name-part></tp:taxon-name></italic> sp. n. and <italic><tp:taxon-name><tp:taxon-name-part taxon-name-part-type="genus" reg="Trachusa">T.</tp:taxon-name-part> <tp:taxon-name-part taxon-name-part-type="species" reg="maxima">maxima</tp:taxon-name-part></tp:taxon-name></italic> are shown here in a different colour. All other OUs are shown here in the same colour. One specimen from central Iran is significantly different from all other specimens of the group. The confidence ellipses show a confidence interval of 80%.</p></caption><graphic xmlns:xlink="http://www.w3.org/1999/xlink" xlink:href="zookeys-764-111-g002.jpg" position="float" orientation="portrait" xlink:type="simple" id="oo_207958.jpg"/></fig><fig id="F5" position="float" orientation="portrait"><label>Figure 5.</label><caption><p>Mandible width (left) and index clypeus length / mandible width in males of the five species of the <italic><tp:taxon-name><tp:taxon-name-part taxon-name-part-type="genus" reg="Trachusa">Trachusa</tp:taxon-name-part> <tp:taxon-name-part taxon-name-part-type="species" reg="pubescens">pubescens</tp:taxon-name-part></tp:taxon-name></italic> complex. Abbreviations: bal = <italic><tp:taxon-name><tp:taxon-name-part taxon-name-part-type="genus" reg="Trachusa">T.</tp:taxon-name-part> <tp:taxon-name-part taxon-name-part-type="species" reg="balcanica">balcanica</tp:taxon-name-part></tp:taxon-name></italic> sp. n.; hak = <italic><tp:taxon-name><tp:taxon-name-part taxon-name-part-type="genus" reg="Trachusa">T.</tp:taxon-name-part> <tp:taxon-name-part taxon-name-part-type="species" reg="hakkariensis">hakkariensis</tp:taxon-name-part></tp:taxon-name></italic> sp. n.; max = <italic><tp:taxon-name><tp:taxon-name-part taxon-name-part-type="genus" reg="Trachusa">T.</tp:taxon-name-part> <tp:taxon-name-part taxon-name-part-type="species" reg="maxima">maxima</tp:taxon-name-part></tp:taxon-name></italic>; pub = <italic><tp:taxon-name><tp:taxon-name-part taxon-name-part-type="genus" reg="Trachusa">T.</tp:taxon-name-part> <tp:taxon-name-part taxon-name-part-type="species" reg="pubescens">pubescens</tp:taxon-name-part></tp:taxon-name></italic>; ver = <italic><tp:taxon-name><tp:taxon-name-part taxon-name-part-type="genus" reg="Trachusa">T.</tp:taxon-name-part> <tp:taxon-name-part taxon-name-part-type="species" reg="verhoeffi">verhoeffi</tp:taxon-name-part></tp:taxon-name></italic>.</p></caption><graphic xmlns:xlink="http://www.w3.org/1999/xlink" xlink:href="zookeys-764-111-g005.jpg" position="float" orientation="portrait" xlink:type="simple" id="oo_207961.jpg"/></fig><fig id="F6" position="float" orientation="portrait"><label>Figure 6.</label><caption><p>Comparison of the clypeus index (clypeus width / clypeus length) in males of the five species of the <italic><tp:taxon-name><tp:taxon-name-part taxon-name-part-type="genus" reg="Trachusa">Trachusa</tp:taxon-name-part> <tp:taxon-name-part taxon-name-part-type="species" reg="pubescens">pubescens</tp:taxon-name-part></tp:taxon-name></italic> complex. Abbreviations: bal = <italic><tp:taxon-name><tp:taxon-name-part taxon-name-part-type="genus" reg="Trachusa">T.</tp:taxon-name-part> <tp:taxon-name-part taxon-name-part-type="species" reg="balcanica">balcanica</tp:taxon-name-part></tp:taxon-name></italic> sp. n.; hak = <italic><tp:taxon-name><tp:taxon-name-part taxon-name-part-type="genus" reg="Trachusa">T.</tp:taxon-name-part> <tp:taxon-name-part taxon-name-part-type="species" reg="hakkariensis">hakkariensis</tp:taxon-name-part></tp:taxon-name></italic> sp. n.; max = <italic><tp:taxon-name><tp:taxon-name-part taxon-name-part-type="genus" reg="Trachusa">T.</tp:taxon-name-part> <tp:taxon-name-part taxon-name-part-type="species" reg="maxima">maxima</tp:taxon-name-part></tp:taxon-name></italic>; pub = <italic><tp:taxon-name><tp:taxon-name-part taxon-name-part-type="genus" reg="Trachusa">T.</tp:taxon-name-part> <tp:taxon-name-part taxon-name-part-type="species" reg="pubescens">pubescens</tp:taxon-name-part></tp:taxon-name></italic>; ver = <italic><tp:taxon-name><tp:taxon-name-part taxon-name-part-type="genus" reg="Trachusa">T.</tp:taxon-name-part> <tp:taxon-name-part taxon-name-part-type="species" reg="verhoeffi">verhoeffi</tp:taxon-name-part></tp:taxon-name></italic>.</p></caption><graphic xmlns:xlink="http://www.w3.org/1999/xlink" xlink:href="zookeys-764-111-g006.jpg" position="float" orientation="portrait" xlink:type="simple" id="oo_207962.jpg"/></fig></tp:treatment-sec><ref-list><ref id="B36"><mixed-citation xmlns:xlink="http://www.w3.org/1999/xlink" xlink:type="simple">
          <person-group><name name-style="western"><surname>Warncke</surname><given-names>K</given-names></name></person-group> (<year>1980</year>) <article-title>Die Bienengattung <italic><tp:taxon-name><tp:taxon-name-part taxon-name-part-type="genus">Anthidium</tp:taxon-name-part></tp:taxon-name></italic> Fabricius, 1804 in der Westpaläarktis und im turkestanischen Becken.</article-title> <source>Entomofauna</source> <volume>1</volume>: <fpage>119</fpage>–<lpage>209</lpage>.</mixed-citation></ref><ref id="B4"><mixed-citation xmlns:xlink="http://www.w3.org/1999/xlink" xlink:type="simple">
          <person-group><name name-style="western"><surname>Friese</surname><given-names>H</given-names></name></person-group> (<year>1931</year>) <article-title>Über einige hochentwickelte Bienen (Hym.).</article-title> <source>Konowia (Vienna)</source> <volume>10</volume>: <fpage>34</fpage>–<lpage>39</lpage>.</mixed-citation></ref></ref-list></tp:taxon-treatment>
