# Supplementary material for: Taxonomic revision proves Trachusa pubescens (Morawitz, 1872) sensu lato to be a complex of allopatric and sympatric species in South-Eastern Europe and Western Asia (Hymenoptera, Apoidea, Anthidiini)
Source: Zookeys. 2018 Jun 5;(764):111–44. doi: 10.3897/zookeys.764.24581 (PMC5997757; doi:10.3897/zookeys.764.24581)
Supplement: XML Treatment for Trachusa pubescens [file zookeys.764.24581-treatment4.xml]

<!DOCTYPE tp:taxon-treatment
  PUBLIC "-//TaxonX//DTD Taxonomic Treatment Publishing DTD v0 20100105//EN" "tax-treatment-NSO.dtd">
<tp:taxon-treatment xmlns:tp="http://www.plazi.org/taxpub"><tp:treatment-meta><kwd-group><label>Taxon classification</label><kwd><named-content xmlns:xlink="http://www.w3.org/1999/xlink" content-type="kingdom">Animalia</named-content></kwd><kwd><named-content xmlns:xlink="http://www.w3.org/1999/xlink" content-type="order">Hymenoptera</named-content></kwd><kwd><named-content xmlns:xlink="http://www.w3.org/1999/xlink" content-type="family">Megachilidae</named-content></kwd></kwd-group><mixed-citation publication-type="journal"><person-group><name><surname>Kasparek</surname><given-names>Max</given-names></name></person-group><article-title>Taxonomic revision proves <italic><tp:taxon-name><tp:taxon-name-part taxon-name-part-type="genus" reg="Trachusa">Trachusa</tp:taxon-name-part> <tp:taxon-name-part taxon-name-part-type="species" reg="pubescens">pubescens</tp:taxon-name-part></tp:taxon-name></italic> (Morawitz, 1872) sensu lato to be a complex of allopatric and sympatric species in South-Eastern Europe and Western Asia (<tp:taxon-name><tp:taxon-name-part taxon-name-part-type="order">Hymenoptera</tp:taxon-name-part></tp:taxon-name>, <tp:taxon-name><tp:taxon-name-part taxon-name-part-type="superfamily">Apoidea</tp:taxon-name-part></tp:taxon-name>, <tp:taxon-name><tp:taxon-name-part taxon-name-part-type="tribe">Anthidiini</tp:taxon-name-part></tp:taxon-name>)</article-title><source>Zookeys</source><day>5</day><month>6</month><year>2018</year><volume>2018</volume><issue>764</issue><fpage>111</fpage><lpage>144</lpage><pub-id pub-id-type="doi">10.3897/zookeys.764.24581</pub-id></mixed-citation></tp:treatment-meta><tp:nomenclature><tp:taxon-name>
                <tp:taxon-name-part taxon-name-part-type="genus" reg="Trachusa">Trachusa</tp:taxon-name-part> <tp:taxon-name-part taxon-name-part-type="species" reg="pubescens">pubescens</tp:taxon-name-part>
                </tp:taxon-name><tp:taxon-authority>(Morawitz, 1872)</tp:taxon-authority><xref ref-type="fig" rid="F11">Figs 11</xref><xref ref-type="fig" rid="F12">, 12</xref><xref ref-type="fig" rid="F14">, 14</xref><xref ref-type="fig" rid="F15">, 15</xref><tp:nomenclature-citation-list><tp:nomenclature-citation><tp:taxon-name>
                      <tp:taxon-name-part taxon-name-part-type="genus" reg="Anthidium">Anthidium</tp:taxon-name-part> <tp:taxon-name-part taxon-name-part-type="species" reg="pubescens">pubescens</tp:taxon-name-part></tp:taxon-name><comment><xref ref-type="bibr" rid="B23">Morawitz 1872</xref>: 59–60 [Note: While the date of publication is given in many publications as 1873, it has now been accepted as 27.vi.1872. See <xref ref-type="bibr" rid="B29">Pesenko and Astafurova (2003)</xref>]. </comment></tp:nomenclature-citation><tp:nomenclature-citation><tp:taxon-name>
                      <tp:taxon-name-part taxon-name-part-type="genus" reg="Anthidium">Anthidium</tp:taxon-name-part> <tp:taxon-name-part taxon-name-part-type="species" reg="pubescens">pubescens</tp:taxon-name-part></tp:taxon-name><comment><xref ref-type="bibr" rid="B24">Morawitz (1874)</xref>. </comment></tp:nomenclature-citation></tp:nomenclature-citation-list></tp:nomenclature><tp:treatment-sec sec-type="Lectotype" id="SECID0ELABI"><title>Lectotype.</title><p>Male, Derbent, Dagestan, Russia (<abbrev xmlns:xlink="http://www.w3.org/1999/xlink" content-type="institution" xlink:title="Zoological Institute, Russian Academy of Sciences, St. Petersburg (Russia)" id="ABBRID0ERABI" xlink:type="simple">ZISP</abbrev>). Photographs provided by Yu. Astafurova.</p><p>The species was described on the basis of two males collected in “Hab. in Caucaso, Derbent” (photographs of original labels in <xref ref-type="bibr" rid="B30">Proshchalykinet al. 2017</xref>). There are two males in <abbrev xmlns:xlink="http://www.w3.org/1999/xlink" content-type="institution" xlink:title="Zoological Institute, Russian Academy of Sciences, St. Petersburg (Russia)" id="ABBRID0E3ABI" xlink:type="simple">ZISP</abbrev> from this locality, which corresponds to the original description of <xref ref-type="bibr" rid="B23">Morawitz (1872</xref>, <xref ref-type="bibr" rid="B24">1874</xref>). One of these males was designated as lectotype by Proshchalykin and Astafurova in 2016 (<xref ref-type="bibr" rid="B30">Proshchalykin et al. 2017</xref>).</p></tp:treatment-sec><tp:treatment-sec sec-type="material" id="SECID0ENBBI"><title>Material examined.</title><p>Females have been assigned to <italic><tp:taxon-name><tp:taxon-name-part taxon-name-part-type="genus" reg="Trachusa">T.</tp:taxon-name-part> <tp:taxon-name-part taxon-name-part-type="species" reg="pubescens">pubescens</tp:taxon-name-part></tp:taxon-name></italic> on the basis of the location of the collection area (as long as no other species of the species group are known to occur in this region: Crimea, southern Greece, northern Iran) or because they were collected together with males which were positively identified as <italic><tp:taxon-name><tp:taxon-name-part taxon-name-part-type="genus" reg="Trachusa">T.</tp:taxon-name-part> <tp:taxon-name-part taxon-name-part-type="species" reg="pubescens">pubescens</tp:taxon-name-part></tp:taxon-name></italic> (Turkey). <bold>GREECE</bold>: 2♀, 6♂, Alt-Korinth (ancient Corinth), Peloponnes, 03.06.1964, M. Schwarz leg. (6ex. <abbrev xmlns:xlink="http://www.w3.org/1999/xlink" content-type="institution" xlink:title="Collection Maximilian Schwarz, Ansfelden (Austria)" id="ABBRID0ELCBI" xlink:type="simple">cMS</abbrev>, 2ex. <abbrev xmlns:xlink="http://www.w3.org/1999/xlink" content-type="institution" xlink:title="Collection George A. Mavromoustakis, Ministry of Agriculture, Nicosia (Cyprus)" id="ABBRID0EQCBI" xlink:type="simple">cMAV</abbrev>); 1♀, same location, 21.05.1964, 1♀, same location, 23.05.1962, M. Schwarz leg. (<abbrev xmlns:xlink="http://www.w3.org/1999/xlink" content-type="institution" xlink:title="Collection Maximilian Schwarz, Ansfelden (Austria)" id="ABBRID0EVCBI" xlink:type="simple">cMS</abbrev>); 1♀, same location, 01.06.1974, M. Schwarz leg. (<abbrev xmlns:xlink="http://www.w3.org/1999/xlink" content-type="institution" xlink:title="Collection George A. Mavromoustakis, Ministry of Agriculture, Nicosia (Cyprus)" id="ABBRID0E1CBI" xlink:type="simple">cMAV</abbrev>); 1♂, Alt-Korinth (ancient Corinth), Solomos, Peloponnes, 24.05.1964, M. Schwarz leg. (<abbrev xmlns:xlink="http://www.w3.org/1999/xlink" content-type="institution" xlink:title="Collection Maximilian Schwarz, Ansfelden (Austria)" id="ABBRID0E6CBI" xlink:type="simple">cMS</abbrev>); 1♂, Athens, 02.06.1962, H. Hunder leg. (<abbrev xmlns:xlink="http://www.w3.org/1999/xlink" content-type="institution" xlink:title="Collection Maximilian Schwarz, Ansfelden (Austria)" id="ABBRID0EEDBI" xlink:type="simple">cMS</abbrev>); 2♀, Corinth, Peloponnes, 24.05.1962, M. Schwarz leg. (1 ex. <abbrev xmlns:xlink="http://www.w3.org/1999/xlink" content-type="institution" xlink:title="Collection George A. Mavromoustakis, Ministry of Agriculture, Nicosia (Cyprus)" id="ABBRID0EJDBI" xlink:type="simple">cMAV</abbrev>, 1 ex. <abbrev xmlns:xlink="http://www.w3.org/1999/xlink" content-type="institution" xlink:title="Collection Maximilian Schwarz, Ansfelden (Austria)" id="ABBRID0EODBI" xlink:type="simple">cMS</abbrev>); 1♀, Chelmos, Kalavrita, Peloponnes, 31.05.1962, H. Hamann leg. (<abbrev xmlns:xlink="http://www.w3.org/1999/xlink" content-type="institution" xlink:title="Collection Maximilian Schwarz, Ansfelden (Austria)" id="ABBRID0ETDBI" xlink:type="simple">cMS</abbrev>); 2♂, Chalkis (Euboea), V.1926, Holtz leg. (<abbrev xmlns:xlink="http://www.w3.org/1999/xlink" content-type="institution" xlink:title="Museum für Naturkunde Berlin (Germany)" id="ABBRID0EYDBI" xlink:type="simple">ZMB</abbrev>); 1♂, Hellas Alt-Korinth, 21.06.1996, W. Arens leg. (<abbrev xmlns:xlink="http://www.w3.org/1999/xlink" content-type="institution" xlink:title="Collection Werner Arens, Bad Hersfeld (Germany)" id="ABBRID0E4DBI" xlink:type="simple">cWA</abbrev>); 1♂, ibid., 07.06.1997, W. Arens leg. (<abbrev xmlns:xlink="http://www.w3.org/1999/xlink" content-type="institution" xlink:title="Collection Werner Arens, Bad Hersfeld (Germany)" id="ABBRID0ECEBI" xlink:type="simple">cWA</abbrev>). <bold>IRAN</bold>: 2♂, Elburs, Polour 22 km N Ab Ali, 13.-14.7.1965, A. G. Soika &amp; G. A. Mavromoustakis leg. (<abbrev xmlns:xlink="http://www.w3.org/1999/xlink" content-type="institution" xlink:title="Oberösterreichisches Landesmuseum Linz (Austria)" id="ABBRID0EJEBI" xlink:type="simple">OLL</abbrev>); 3♀, ibid., 11.07.1965, A. G. Soika &amp; G. A. Mavromoustakis leg. (<abbrev xmlns:xlink="http://www.w3.org/1999/xlink" content-type="institution" xlink:title="Oberösterreichisches Landesmuseum Linz (Austria)" id="ABBRID0EOEBI" xlink:type="simple">OLL</abbrev>); 1♀, Tehran, 5.-8.5.1972, H. Bytinski-Salz leg. (<abbrev xmlns:xlink="http://www.w3.org/1999/xlink" content-type="institution" xlink:title="Oberösterreichisches Landesmuseum Linz (Austria)" id="ABBRID0ETEBI" xlink:type="simple">OLL</abbrev>); 3♂, Elburs, Ilekah road 4 km above Pol-e Zanguleh, 2450 m, 14.7.1967, Baker leg. (<abbrev xmlns:xlink="http://www.w3.org/1999/xlink" content-type="institution" xlink:title="Snow Entomological Collection, University of Kansas, Kansas (United States of America)" id="ABBRID0EYEBI" xlink:type="simple">SEMC</abbrev>, Baker collection); 1♀, 1♂, Kakan, Yasouj, 9.07.2009 (<abbrev xmlns:xlink="http://www.w3.org/1999/xlink" content-type="institution" xlink:title="Collection Alireza Monferad, Yasouj (Iran)" id="ABBRID0E4EBI" xlink:type="simple">cAM</abbrev>). <bold>MACEDONIA</bold> (Former Yugoslav Republic): 1♀, 1♂, Prilep, 01.06.1965, K. Warncke leg. (<abbrev xmlns:xlink="http://www.w3.org/1999/xlink" content-type="institution" xlink:title="Oberösterreichisches Landesmuseum Linz (Austria)" id="ABBRID0EEFBI" xlink:type="simple">OLL</abbrev>). <bold>RUSSIA</bold>: 1♂ (paralectotype), Derbent, Dagestan (<abbrev xmlns:xlink="http://www.w3.org/1999/xlink" content-type="institution" xlink:title="Zoological Institute, Russian Academy of Sciences, St. Petersburg (Russia)" id="ABBRID0ELFBI" xlink:type="simple">ZISP</abbrev>). Photographs provided by Yu. Astafurova. <bold>TURKEY</bold>: 1♀, 3♂, Turkey („Asia Minor“), 1890 (<abbrev xmlns:xlink="http://www.w3.org/1999/xlink" content-type="institution" xlink:title="Oberösterreichisches Landesmuseum Linz (Austria)" id="ABBRID0ESFBI" xlink:type="simple">OLL</abbrev>, <abbrev xmlns:xlink="http://www.w3.org/1999/xlink" content-type="institution" xlink:title="Museum für Naturkunde Berlin (Germany)" id="ABBRID0EXFBI" xlink:type="simple">ZMB</abbrev>); 1♀, 1♂, Ankara, 16.06.1934, A. Seitz leg., “Anthidium laticeps F. Mor. det. J. D. Alfken 1934“ (<abbrev xmlns:xlink="http://www.w3.org/1999/xlink" content-type="institution" xlink:title="Museum für Naturkunde Berlin (Germany)" id="ABBRID0EGGBI" xlink:type="simple">ZMB</abbrev>); 1♂, ibdid., 21.06.1934, A. Seitz leg., “Archianthidium maximum Friese Pasteels det. 1967“ (<abbrev xmlns:xlink="http://www.w3.org/1999/xlink" xlink:title="Senckenberg Museum Frankfurt (Germany)" id="ABBRID0EVGBI" xlink:type="simple">SMF</abbrev>); 1♂, ibid., 24.06.1934, A. Seitz leg., “A. pubescens Pasteels det. 1976“ (<abbrev xmlns:xlink="http://www.w3.org/1999/xlink" xlink:title="Senckenberg Museum Frankfurt (Germany)" id="ABBRID0ECHBI" xlink:type="simple">SMF</abbrev>); 1♂, ibid., 25.06.1934, A. Seitz leg., “A. laticeps / Archianthidium pubescens J. Pasteels det. 1976” (<abbrev xmlns:xlink="http://www.w3.org/1999/xlink" xlink:title="Senckenberg Museum Frankfurt (Germany)" id="ABBRID0E5HBI" xlink:type="simple">SMF</abbrev>); 3♂, Ankara: 40 km W of Ayas, 26.06.1998, J. Halada leg. (<abbrev xmlns:xlink="http://www.w3.org/1999/xlink" content-type="institution" xlink:title="Collection Maximilian Schwarz, Ansfelden (Austria)" id="ABBRID0ECIBI" xlink:type="simple">cMS</abbrev>); 5♂, Isparta: Karakuş Dağı Centr. (<named-content xmlns:xlink="http://www.w3.org/1999/xlink" content-type="dwc:verbatimCoordinates" xlink:type="simple"><named-content content-type="geo-json" specific-use="{&#34;type&#34;:&#34;Point&#34;,&#34;coordinates&#34;:[30.650000,38.250000]}" id="NCID0EKIBI" xlink:type="simple">38°15'N, 30°39'E</named-content></named-content>), 1460 m, 11.07.2006, J. Halada leg. (<abbrev xmlns:xlink="http://www.w3.org/1999/xlink" content-type="institution" xlink:title="Collection Maximilian Schwarz, Ansfelden (Austria)" id="ABBRID0EPIBI" xlink:type="simple">cMS</abbrev>); 2♂, Denizli: 35 km SSE Denizli (<named-content xmlns:xlink="http://www.w3.org/1999/xlink" content-type="dwc:verbatimCoordinates" xlink:type="simple"><named-content content-type="geo-json" specific-use="{&#34;type&#34;:&#34;Point&#34;,&#34;coordinates&#34;:[29.283333,37.616667]}" id="NCID0EXIBI" xlink:type="simple">37°37'N, 29°17'E</named-content></named-content>) 970 m, 05.07.2006, J. Halada leg.; 1♀, 2♂, 28 km SSE Kütahya (<named-content xmlns:xlink="http://www.w3.org/1999/xlink" content-type="dwc:verbatimCoordinates" xlink:type="simple"><named-content content-type="geo-json" specific-use="{&#34;type&#34;:&#34;Point&#34;,&#34;coordinates&#34;:[30.133333,39.216667]}" id="NCID0E6IBI" xlink:type="simple">39°13'N, 30°08'E</named-content></named-content>) 1110 m, 12.07.2006, J. Halada leg. (<abbrev xmlns:xlink="http://www.w3.org/1999/xlink" content-type="institution" xlink:title="Collection Maximilian Schwarz, Ansfelden (Austria)" id="ABBRID0EEJBI" xlink:type="simple">cMS</abbrev>); 3♀, 4♂, Tatvan, Van Gölü, 01.07.2000, M. Halada leg. (<abbrev xmlns:xlink="http://www.w3.org/1999/xlink" content-type="institution" xlink:title="Collection Maximilian Schwarz, Ansfelden (Austria)" id="ABBRID0EJJBI" xlink:type="simple">cMS</abbrev>); 2♀, 3♂, Bitlis, Nemrut Dağı (2000 m); 28.07.1986, I. Blank leg. (<abbrev xmlns:xlink="http://www.w3.org/1999/xlink" content-type="institution" xlink:title="Oberösterreichisches Landesmuseum Linz (Austria)" id="ABBRID0EOJBI" xlink:type="simple">OLL</abbrev>); 2♀, 1♂, Siirt: 10 km S, 23.-24.6.1985, M. Schwarz leg. (<abbrev xmlns:xlink="http://www.w3.org/1999/xlink" content-type="institution" xlink:title="Collection Maximilian Schwarz, Ansfelden (Austria)" id="ABBRID0ETJBI" xlink:type="simple">cMS</abbrev>); 2♀, 1♂, Adiyaman: Gölbaşı, 21.06.1985, M. Schwarz leg. (<abbrev xmlns:xlink="http://www.w3.org/1999/xlink" content-type="institution" xlink:title="Collection Maximilian Schwarz, Ansfelden (Austria)" id="ABBRID0EYJBI" xlink:type="simple">cMS</abbrev>); 1♂, Hakkâri: 16 km SE Yüksekova (1700 m), 28.06.1985, M. Schwarz leg. (<abbrev xmlns:xlink="http://www.w3.org/1999/xlink" content-type="institution" xlink:title="Collection Maximilian Schwarz, Ansfelden (Austria)" id="ABBRID0E4JBI" xlink:type="simple">cMS</abbrev>); 1♂, Hakkâri: Sat Mountain S Varegös (2000 m), 06.08.1982, K. Warncke leg. (<abbrev xmlns:xlink="http://www.w3.org/1999/xlink" content-type="institution" xlink:title="Oberösterreichisches Landesmuseum Linz (Austria)" id="ABBRID0ECKBI" xlink:type="simple">OLL</abbrev>). <bold>TURKMENISTAN</bold>: 1♂, West Kopet Dagh [Köpetdag], Syunt Mts., 21.06.1953, O. Kryzhanovskiy leg. (<abbrev xmlns:xlink="http://www.w3.org/1999/xlink" content-type="institution" xlink:title="Zoological Institute, Russian Academy of Sciences, St. Petersburg (Russia)" id="ABBRID0EJKBI" xlink:type="simple">ZISP</abbrev>). Photographs provided by Yu. Astafurova. <bold>UKRAINE</bold>: 1♂, Crimea, 03.08.1937 (<abbrev xmlns:xlink="http://www.w3.org/1999/xlink" content-type="institution" xlink:title="Ivan I. Schmalhausen Institute of Zoology of the National Academy of Sciences, Kiev (Ukraine)" id="ABBRID0EQKBI" xlink:type="simple">SIZK</abbrev>); 1♂, Crimea (exact location illegible), before 1908 (<abbrev xmlns:xlink="http://www.w3.org/1999/xlink" content-type="institution" xlink:title="Ivan I. Schmalhausen Institute of Zoology of the National Academy of Sciences, Kiev (Ukraine)" id="ABBRID0EVKBI" xlink:type="simple">SIZK</abbrev>); 1♂, Crimea (“Tauria”; exact location illegible), 22.06.1914, V. Pliginski leg., (<abbrev xmlns:xlink="http://www.w3.org/1999/xlink" content-type="institution" xlink:title="Collection George A. Mavromoustakis, Ministry of Agriculture, Nicosia (Cyprus)" id="ABBRID0E1KBI" xlink:type="simple">cMAV</abbrev>); 2♂, Crimea (exact location illegible), without date (<abbrev xmlns:xlink="http://www.w3.org/1999/xlink" content-type="institution" xlink:title="Collection George A. Mavromoustakis, Ministry of Agriculture, Nicosia (Cyprus)" id="ABBRID0E6KBI" xlink:type="simple">cMAV</abbrev>); 1♂, Crimea (“Tauria”), Sevastopol, 26.06.1911, V. Pliginski leg. (<abbrev xmlns:xlink="http://www.w3.org/1999/xlink" content-type="institution" xlink:title="Collection George A. Mavromoustakis, Ministry of Agriculture, Nicosia (Cyprus)" id="ABBRID0EELBI" xlink:type="simple">cMAV</abbrev>); 1♂, Crimea (“Tauria”), 21.06.1909, V. Pliginski leg. (<abbrev xmlns:xlink="http://www.w3.org/1999/xlink" content-type="institution" xlink:title="Collection George A. Mavromoustakis, Ministry of Agriculture, Nicosia (Cyprus)" id="ABBRID0EJLBI" xlink:type="simple">cMAV</abbrev>); 1♂, Crimea, Savastopol, 26.06.1986 (<abbrev xmlns:xlink="http://www.w3.org/1999/xlink" content-type="institution" xlink:title="Ivan I. Schmalhausen Institute of Zoology of the National Academy of Sciences, Kiev (Ukraine)" id="ABBRID0EOLBI" xlink:type="simple">SIZK</abbrev>); 1♂, ibid., 08.07.1912, V. Pliginski leg. (<abbrev xmlns:xlink="http://www.w3.org/1999/xlink" content-type="institution" xlink:title="Collection George A. Mavromoustakis, Ministry of Agriculture, Nicosia (Cyprus)" id="ABBRID0ETLBI" xlink:type="simple">cMAV</abbrev>); 1♂, Karadag, Crimea, 01.07.1919 (<abbrev xmlns:xlink="http://www.w3.org/1999/xlink" content-type="institution" xlink:title="Oberösterreichisches Landesmuseum Linz (Austria)" id="ABBRID0EYLBI" xlink:type="simple">OLL</abbrev>); 1♀, ibid., 17.06.1923 (<abbrev xmlns:xlink="http://www.w3.org/1999/xlink" content-type="institution" xlink:title="Oberösterreichisches Landesmuseum Linz (Austria)" id="ABBRID0E4LBI" xlink:type="simple">OLL</abbrev>); 1♂, ibid., 23.06.1925, Kistjakovsky leg. (<abbrev xmlns:xlink="http://www.w3.org/1999/xlink" content-type="institution" xlink:title="Ivan I. Schmalhausen Institute of Zoology of the National Academy of Sciences, Kiev (Ukraine)" id="ABBRID0ECMBI" xlink:type="simple">SIZK</abbrev>); 1♂, ibid., 22.06.1929, J. Paramonum leg. (<abbrev xmlns:xlink="http://www.w3.org/1999/xlink" content-type="institution" xlink:title="Ivan I. Schmalhausen Institute of Zoology of the National Academy of Sciences, Kiev (Ukraine)" id="ABBRID0EHMBI" xlink:type="simple">SIZK</abbrev>); 1♀, 1♂, Crimea, Feodossija, 17.06.1995, C. Ivanov leg. (<abbrev xmlns:xlink="http://www.w3.org/1999/xlink" content-type="institution" xlink:title="Ivan I. Schmalhausen Institute of Zoology of the National Academy of Sciences, Kiev (Ukraine)" id="ABBRID0EMMBI" xlink:type="simple">SIZK</abbrev>).</p></tp:treatment-sec><tp:treatment-sec sec-type="material" id="SECID0ERMBI"><title>Other material.</title><p>
              <bold>TURKEY</bold>: The following females from Turkey are attributed to this species as “Trachusa aff. pubescens”: 1♀, Ankara, 22.06.1973, K. Warncke leg. (<abbrev xmlns:xlink="http://www.w3.org/1999/xlink" content-type="institution" xlink:title="Oberösterreichisches Landesmuseum Linz (Austria)" id="ABBRID0EINBI" xlink:type="simple">OLL</abbrev>); 1♀, Ankara: Kızılcahamam; 18.06.1985, M. Schwarz leg. (<abbrev xmlns:xlink="http://www.w3.org/1999/xlink" content-type="institution" xlink:title="Collection Maximilian Schwarz, Ansfelden (Austria)" id="ABBRID0ENNBI" xlink:type="simple">cMS</abbrev>); 1♀, Ankara: 10 km S Ankara, 05.06.1988, K. Warncke leg. (<abbrev xmlns:xlink="http://www.w3.org/1999/xlink" content-type="institution" xlink:title="Oberösterreichisches Landesmuseum Linz (Austria)" id="ABBRID0ESNBI" xlink:type="simple">OLL</abbrev>); 1♀, Konya: 10 km S Karaman, 19.06.1985, M. Schwarz leg. (<abbrev xmlns:xlink="http://www.w3.org/1999/xlink" content-type="institution" xlink:title="Collection Maximilian Schwarz, Ansfelden (Austria)" id="ABBRID0EXNBI" xlink:type="simple">cMS</abbrev>); 1♀, Konya: Sille; 08.06.1972, J. Heinrich leg. (<abbrev xmlns:xlink="http://www.w3.org/1999/xlink" xlink:title="Senckenberg Museum Frankfurt (Germany)" id="ABBRID0E3NBI" xlink:type="simple">SMF</abbrev>); 1♀, Akşehir, 07.1934, (<abbrev xmlns:xlink="http://www.w3.org/1999/xlink" content-type="institution" xlink:title="Oberösterreichisches Landesmuseum Linz (Austria)" id="ABBRID0EAOBI" xlink:type="simple">OLL</abbrev>), “A. interruptum Pasteels det. 1967 / A. pubescens det. Warncke“; 2♀, Akşehir (“Ak-Chehir“), 1900, Korb leg. (<abbrev xmlns:xlink="http://www.w3.org/1999/xlink" content-type="institution" xlink:title="Oberösterreichisches Landesmuseum Linz (Austria)" id="ABBRID0EOOBI" xlink:type="simple">OLL</abbrev>); 3♀, Hakkâri: 19 km S Beyetüşşebap (1200 m), 26.06.1985, M. Schwarz leg. (<abbrev xmlns:xlink="http://www.w3.org/1999/xlink" content-type="institution" xlink:title="Collection Maximilian Schwarz, Ansfelden (Austria)" id="ABBRID0ETOBI" xlink:type="simple">cMS</abbrev>); 1♀, Malatya: Erkenek 60 km SW Malatya (1300 m), 26.06.2000, M. Halada leg. (<abbrev xmlns:xlink="http://www.w3.org/1999/xlink" content-type="institution" xlink:title="Collection Maximilian Schwarz, Ansfelden (Austria)" id="ABBRID0EYOBI" xlink:type="simple">cMS</abbrev>); 1♀, Hakkâri: 16 km SE Yüksekova (1700 m), 28.06.1985, M. Schwarz leg. (<abbrev xmlns:xlink="http://www.w3.org/1999/xlink" content-type="institution" xlink:title="Collection Maximilian Schwarz, Ansfelden (Austria)" id="ABBRID0E4OBI" xlink:type="simple">cMS</abbrev>); 1♀, Hakkâri, Suvari-Halil-Paß östl. Beytüşşebap (2300 m), 03.08.1982, K. Warncke leg. (<abbrev xmlns:xlink="http://www.w3.org/1999/xlink" content-type="institution" xlink:title="Oberösterreichisches Landesmuseum Linz (Austria)" id="ABBRID0ECPBI" xlink:type="simple">OLL</abbrev>).</p></tp:treatment-sec><tp:treatment-sec sec-type="Differential diagnosis" id="SECID0EHPBI"><title>Differential diagnosis.</title><p>The male is characterised by the following morphological features: Apical margin of clypeus straight or only slightly curved inwards and shallowly crenulated, usually without individually discernible tubercles; lateral projections of <abbrev xmlns:xlink="http://www.w3.org/1999/xlink" xlink:title="sixth tergum" id="ABBRID0ENPBI" xlink:type="simple">T6</abbrev> subacute, apex of median projection emarginate (variable between a shallowly emarginate and a narrow V-shaped incision); punctation of <abbrev xmlns:xlink="http://www.w3.org/1999/xlink" xlink:title="sixth tergum" id="ABBRID0ERPBI" xlink:type="simple">T6</abbrev> dense and coarse; median projection of <abbrev xmlns:xlink="http://www.w3.org/1999/xlink" xlink:title="seventh tergum" id="ABBRID0EVPBI" xlink:type="simple">T7</abbrev> broadened toward apex. In some specimens in which the median emargination of <abbrev xmlns:xlink="http://www.w3.org/1999/xlink" xlink:title="sixth tergum" id="ABBRID0EZPBI" xlink:type="simple">T6</abbrev> is inconspicuous or absent, the median projection of <abbrev xmlns:xlink="http://www.w3.org/1999/xlink" xlink:title="seventh tergum" id="ABBRID0E4PBI" xlink:type="simple">T7</abbrev> is widened. For identification at least one of these two characters should hold true. Margins of yellow maculations on abdominal terga normally irregularly ragged.</p></tp:treatment-sec><tp:treatment-sec sec-type="variability" id="SECID0EBQBI"><title>Variability.</title><p>Four OUs were distinguished: Greece (including one from FYR of Macedonia), Crimea, Anatolia, and northern Iran. Members of the Greek and Crimean OUs are characterised by yellow maculation in the genal area and a dark vertex. The genal maculation usually extends from the top of the eye to the lower end of the eye but is sometimes irregular (margins ragged or maculations broken). Only one specimen from the Crimea has yellow on the vertex. In the Anatolian <abbrev xmlns:xlink="http://www.w3.org/1999/xlink" xlink:title="Operational Units" id="ABBRID0EHQBI" xlink:type="simple">OU</abbrev>, however, the yellow maculation of the genal area usually extends up to the middle of the vertex and merges, or at least the lateral bands are contiguous. There is, however, some variation within populations and, for example, specimens with merged maculation and with widely separated maculations can be found together. The colour pattern of northern Iranian specimens is in general close to the Greek and Crimean OUs but one specimen with subcontiguous bands is available.</p><p>The yellow colouration on T2 in the Crimean, Greek and northern Iranian OUs is confined to lateral bands far apart from each other, whereas in the Anatolian <abbrev xmlns:xlink="http://www.w3.org/1999/xlink" xlink:title="Operational Units" id="ABBRID0ENQBI" xlink:type="simple">OU</abbrev> the gap between the lateral bands is narrower and two small yellow spots are normally situated between them.</p><p>Specimens of the northern Iranian <abbrev xmlns:xlink="http://www.w3.org/1999/xlink" xlink:title="Operational Units" id="ABBRID0ETQBI" xlink:type="simple">OU</abbrev> are smaller than those in the other populations. Despite a small sample size (N = 5), the Iranian specimens proved to be significantly smaller than Anatolian specimens in 22 of 27 morphological features (at least <italic>p</italic> &lt; 0.05; t-test). Anatolian specimens in turn do not differ in size from Crimean and Greek specimens.</p><p>A Discriminant Analysis (DA) was carried out to find out whether the OUs attributed to <italic><tp:taxon-name><tp:taxon-name-part taxon-name-part-type="genus" reg="Trachusa">T.</tp:taxon-name-part> <tp:taxon-name-part taxon-name-part-type="species" reg="pubescens">pubescens</tp:taxon-name-part></tp:taxon-name></italic> s. str. are different from each other in morphometric characters. Fig. <xref ref-type="fig" rid="F4">4</xref> shows that the specimens from Greece, Crimea, and Anatolia form three distinctive clusters. In their morphometric characters northern Iranian specimens are between the Greek and Anatolian specimens but their separation is less clear. Nevertheless, in a confusion matrix, which summarises the reclassification of the observations and enables us to see quickly the percentage of well-classified observations, all specimens (100%) of all four groups were correctly classified.</p><p>Altogether, the populations of <italic><tp:taxon-name><tp:taxon-name-part taxon-name-part-type="genus" reg="Trachusa">T.</tp:taxon-name-part> <tp:taxon-name-part taxon-name-part-type="species" reg="pubescens">pubescens</tp:taxon-name-part></tp:taxon-name></italic> s. str. from Greece, the Crimea, Anatolia, and northern Iran can be separated based on a set of morphological features. Northern Iranian specimens are smaller than all others. The colouration pattern of the vertex and gena enables most Anatolian specimens to be distinguished from the others, but due to variation within populations this feature is not regarded here as being of taxonomic significance. The pattern of the yellow colouration on the first three terga is on average different in the Anatolian population from the other OUs. All these features could justify giving the OUs subspecies rank. However, the holotype of <italic><tp:taxon-name><tp:taxon-name-part taxon-name-part-type="genus" reg="Trachusa">T.</tp:taxon-name-part> <tp:taxon-name-part taxon-name-part-type="species" reg="pubescens">pubescens</tp:taxon-name-part></tp:taxon-name></italic> could not be examined and, although the description is detailed enough to allow unambiguous species attribution within the <italic><tp:taxon-name><tp:taxon-name-part taxon-name-part-type="genus" reg="Trachusa">T.</tp:taxon-name-part> <tp:taxon-name-part taxon-name-part-type="species" reg="pubescens">pubescens</tp:taxon-name-part></tp:taxon-name></italic> species group, it is not detailed enough to decide whether the colouration and/or morphometric features agree with one of the OUs described here.</p></tp:treatment-sec><tp:treatment-sec sec-type="Flower preference" id="SECID0EWSBI"><title>Flower preference.</title><p>No information available.</p></tp:treatment-sec><tp:treatment-sec sec-type="distribution" id="SECID0E2SBI"><title>Distribution.</title><p>The distribution area extends from Crimea and southern Greece over Anatolia and the Caucasus to the Kopet Dagh Mountain in Turkmenistan. In the south, the distribution area extends into the Zagross Mountains of Iran. Possible hybridisation with <italic><tp:taxon-name><tp:taxon-name-part taxon-name-part-type="genus" reg="Trachusa">T.</tp:taxon-name-part> <tp:taxon-name-part taxon-name-part-type="species" reg="balcanica">balcanica</tp:taxon-name-part></tp:taxon-name></italic> sp. n. takes place in the F.Y.R. Macedonia.</p><p>
              <xref ref-type="bibr" rid="B21">Mocsáry (1879</xref>, <xref ref-type="bibr" rid="B22">1884</xref>) describes material from Hungary with an emarginate <abbrev xmlns:xlink="http://www.w3.org/1999/xlink" xlink:title="sixth tergum" id="ABBRID0EWTBI" xlink:type="simple">T6</abbrev>. While this character alone does not allow unambiguous species identification, it may be interpreted as an indication that the distribution of <italic><tp:taxon-name><tp:taxon-name-part taxon-name-part-type="genus" reg="Trachusa">T.</tp:taxon-name-part> <tp:taxon-name-part taxon-name-part-type="species" reg="pubescens">pubescens</tp:taxon-name-part></tp:taxon-name></italic> may extend further north than indicated by the records presented in this paper.</p></tp:treatment-sec><tp:treatment-sec><!--Section generated to contain objects referenced in tp:taxon-treatment.--><fig id="F11" position="float" orientation="portrait"><label>Figure 11.</label><caption><p>Males of the five species of the <italic><tp:taxon-name><tp:taxon-name-part taxon-name-part-type="genus" reg="Trachusa">Trachusa</tp:taxon-name-part> <tp:taxon-name-part taxon-name-part-type="species" reg="pubescens">pubescens</tp:taxon-name-part></tp:taxon-name></italic> complex in dorsal view: <bold>A</bold> <italic><tp:taxon-name><tp:taxon-name-part taxon-name-part-type="genus" reg="Trachusa">T.</tp:taxon-name-part> <tp:taxon-name-part taxon-name-part-type="species" reg="balcanica">balcanica</tp:taxon-name-part></tp:taxon-name></italic> sp. n. <bold>B</bold> <italic><tp:taxon-name><tp:taxon-name-part taxon-name-part-type="genus" reg="Trachusa">T.</tp:taxon-name-part> <tp:taxon-name-part taxon-name-part-type="species" reg="hakkariensis">hakkariensis</tp:taxon-name-part></tp:taxon-name></italic> sp. n. <bold>C</bold> <italic><tp:taxon-name><tp:taxon-name-part taxon-name-part-type="genus" reg="Trachusa">T.</tp:taxon-name-part> <tp:taxon-name-part taxon-name-part-type="species" reg="maxima">maxima</tp:taxon-name-part></tp:taxon-name></italic> <bold>D</bold> <italic><tp:taxon-name><tp:taxon-name-part taxon-name-part-type="genus" reg="Trachusa">T.</tp:taxon-name-part> <tp:taxon-name-part taxon-name-part-type="species" reg="pubescens">pubescens</tp:taxon-name-part></tp:taxon-name></italic> <bold>E</bold> <italic><tp:taxon-name><tp:taxon-name-part taxon-name-part-type="genus" reg="Trachusa">T.</tp:taxon-name-part> <tp:taxon-name-part taxon-name-part-type="species" reg="verhoeffi">verhoeffi</tp:taxon-name-part></tp:taxon-name></italic>.</p></caption><graphic xmlns:xlink="http://www.w3.org/1999/xlink" xlink:href="zookeys-764-111-g011.jpg" position="float" orientation="portrait" xlink:type="simple" id="oo_207967.jpg"/></fig><fig id="F12" position="float" orientation="portrait"><label>Figure 12.</label><caption><p>Males of the five species of the <italic><tp:taxon-name><tp:taxon-name-part taxon-name-part-type="genus" reg="Trachusa">Trachusa</tp:taxon-name-part> <tp:taxon-name-part taxon-name-part-type="species" reg="pubescens">pubescens</tp:taxon-name-part></tp:taxon-name></italic> complex in lateral view.</p></caption><graphic xmlns:xlink="http://www.w3.org/1999/xlink" xlink:href="zookeys-764-111-g012.jpg" position="float" orientation="portrait" xlink:type="simple" id="oo_207968.jpg"/></fig><fig id="F14" position="float" orientation="portrait"><label>Figure 14.</label><caption><p>Clypeus and mandibles of the males of the five species of the <italic><tp:taxon-name><tp:taxon-name-part taxon-name-part-type="genus" reg="Trachusa">Trachusa</tp:taxon-name-part> <tp:taxon-name-part taxon-name-part-type="species" reg="pubescens">pubescens</tp:taxon-name-part></tp:taxon-name></italic> complex.</p></caption><graphic xmlns:xlink="http://www.w3.org/1999/xlink" xlink:href="zookeys-764-111-g014.jpg" position="float" orientation="portrait" xlink:type="simple" id="oo_207970.jpg"/></fig><fig id="F15" position="float" orientation="portrait"><label>Figure 15.</label><caption><p>The two apical terga (<abbrev xmlns:xlink="http://www.w3.org/1999/xlink" xlink:title="sixth tergum" id="ABBRID0E41BG" xlink:type="simple">T6</abbrev>–<abbrev xmlns:xlink="http://www.w3.org/1999/xlink" xlink:title="seventh tergum" id="ABBRID0EB2BG" xlink:type="simple">T7</abbrev>) of males of the five species of the <italic><tp:taxon-name><tp:taxon-name-part taxon-name-part-type="genus" reg="Trachusa">Trachusa</tp:taxon-name-part> <tp:taxon-name-part taxon-name-part-type="species" reg="pubescens">pubescens</tp:taxon-name-part></tp:taxon-name></italic> complex.</p></caption><graphic xmlns:xlink="http://www.w3.org/1999/xlink" xlink:href="zookeys-764-111-g015.jpg" position="float" orientation="portrait" xlink:type="simple" id="oo_207971.jpg"/></fig><fig id="F4" position="float" orientation="portrait"><label>Figure 4.</label><caption><p>Results of a Discriminant Analysis of the Operational Units (<abbrev xmlns:xlink="http://www.w3.org/1999/xlink" xlink:title="Operational Units" id="ABBRID0EKFAG" xlink:type="simple">OU</abbrev>) assigned to <italic><tp:taxon-name><tp:taxon-name-part taxon-name-part-type="genus" reg="Trachusa">Trachusa</tp:taxon-name-part> <tp:taxon-name-part taxon-name-part-type="species" reg="pubescens">pubescens</tp:taxon-name-part></tp:taxon-name></italic> s. str. based on 26 morphometric characters of the male.</p></caption><graphic xmlns:xlink="http://www.w3.org/1999/xlink" xlink:href="zookeys-764-111-g004.jpg" position="float" orientation="portrait" xlink:type="simple" id="oo_207960.jpg"/></fig></tp:treatment-sec><ref-list><ref id="B23"><mixed-citation xmlns:xlink="http://www.w3.org/1999/xlink" xlink:type="simple">
          <person-group><name name-style="western"><surname>Morawitz</surname><given-names>F</given-names></name></person-group> (<year>1872</year>) <article-title>Neue südrussische Bienen.</article-title> <source>Horae Societatis Entomologicae Rossicae (Trudy Russkago entomologicheskago obshchestva)</source> <volume>9</volume>: <fpage>45</fpage>–<lpage>63</lpage>.</mixed-citation></ref><ref id="B29"><mixed-citation xmlns:xlink="http://www.w3.org/1999/xlink" xlink:type="simple">
          <person-group><name name-style="western"><surname>Pesenko</surname><given-names>YA</given-names></name><name name-style="western"><surname>Astafurova</surname><given-names>YV</given-names></name></person-group> (<year>2003</year>) <article-title>Annotated bibliography of Russian and Soviet publications on the bees (<tp:taxon-name><tp:taxon-name-part taxon-name-part-type="order">Hymenoptera</tp:taxon-name-part></tp:taxon-name>: <tp:taxon-name><tp:taxon-name-part taxon-name-part-type="superfamily">Apoidea</tp:taxon-name-part></tp:taxon-name>; excluding Apis mellifera): 1771–2002.</article-title> <source>Denisia</source> <volume>11</volume>: <fpage>1</fpage>–<lpage>616</lpage>.</mixed-citation></ref><ref id="B24"><mixed-citation xmlns:xlink="http://www.w3.org/1999/xlink" xlink:type="simple">
          <person-group><name name-style="western"><surname>Morawitz</surname><given-names>F</given-names></name></person-group> (<year>1874</year>) <article-title>Die Bienen Daghestans.</article-title> <source>Horae Societatis Entomologicae Rossicae (Trudy Russkago entomologicheskago obshchestva)</source> <volume>10</volume>: <fpage>129</fpage>–<lpage>189</lpage>.</mixed-citation></ref><ref id="B30"><mixed-citation xmlns:xlink="http://www.w3.org/1999/xlink" xlink:type="simple">
          <person-group><name name-style="western"><surname>Proshchalykin</surname><given-names>MYu</given-names></name><name name-style="western"><surname>Astafurova</surname><given-names>YuV</given-names></name><name name-style="western"><surname>Osytshnjuk</surname><given-names>AZ</given-names></name></person-group> (<year>2017</year>) <article-title>The species-group names of bees (<tp:taxon-name><tp:taxon-name-part taxon-name-part-type="order">Hymenoptera</tp:taxon-name-part></tp:taxon-name>: <tp:taxon-name><tp:taxon-name-part taxon-name-part-type="superfamily">Apoidea</tp:taxon-name-part></tp:taxon-name>, <tp:taxon-name><tp:taxon-name-part taxon-name-part-type="clade">Apiformes</tp:taxon-name-part></tp:taxon-name>) described from Crimea, North Caucasus, European part of Russia and Ural. Part II. Families <tp:taxon-name><tp:taxon-name-part taxon-name-part-type="family">Andrenidae</tp:taxon-name-part></tp:taxon-name> and <tp:taxon-name><tp:taxon-name-part taxon-name-part-type="family">Megachilidae</tp:taxon-name-part></tp:taxon-name>.</article-title> <source>Far Eastern Entomologist</source> <volume>328</volume>: <fpage>1</fpage>–<lpage>34</lpage>.</mixed-citation></ref><ref id="B21"><mixed-citation xmlns:xlink="http://www.w3.org/1999/xlink" xlink:type="simple">
          <person-group><name name-style="western"><surname>Mocsáry</surname><given-names>A</given-names></name></person-group> (<year>1879</year>) <article-title>Ujabb Adatok Temesmegye Hártyaröpű Faunájához.</article-title> <source>Magyar Tudományos Akadémia, Mathematikai és Természettudományi Közlemények</source> <volume>16</volume>: <fpage>1</fpage>–<lpage>70</lpage>.</mixed-citation></ref><ref id="B22"><mixed-citation xmlns:xlink="http://www.w3.org/1999/xlink" xlink:type="simple">
          <person-group><name name-style="western"><surname>Mocsáry</surname><given-names>A</given-names></name></person-group> (<year>1884</year>) <article-title>Species generis <italic><tp:taxon-name><tp:taxon-name-part taxon-name-part-type="genus">Anthidium</tp:taxon-name-part></tp:taxon-name></italic> Fabr. regionis Palaearcticae.</article-title> <source>Természetrajzi Füzetek Kiadija a Magyar Nemzeti Müzeum [Naturhistorische Hefte herausgegeben vom Ungarischen National-Museum]</source> <volume>8</volume>: <fpage>241</fpage>–<lpage>278</lpage>.</mixed-citation></ref></ref-list></tp:taxon-treatment>
