# Supplementary material for: Taxonomic revision proves Trachusa pubescens (Morawitz, 1872) sensu lato to be a complex of allopatric and sympatric species in South-Eastern Europe and Western Asia (Hymenoptera, Apoidea, Anthidiini)
Source: Zookeys. 2018 Jun 5;(764):111–44. doi: 10.3897/zookeys.764.24581 (PMC5997757; doi:10.3897/zookeys.764.24581)
Supplement: XML Treatment for Trachusa verhoeffi [file zookeys.764.24581-treatment5.xml]

<!DOCTYPE tp:taxon-treatment
  PUBLIC "-//TaxonX//DTD Taxonomic Treatment Publishing DTD v0 20100105//EN" "tax-treatment-NSO.dtd">
<tp:taxon-treatment xmlns:tp="http://www.plazi.org/taxpub"><tp:treatment-meta><kwd-group><label>Taxon classification</label><kwd><named-content xmlns:xlink="http://www.w3.org/1999/xlink" content-type="kingdom">Animalia</named-content></kwd><kwd><named-content xmlns:xlink="http://www.w3.org/1999/xlink" content-type="order">Hymenoptera</named-content></kwd><kwd><named-content xmlns:xlink="http://www.w3.org/1999/xlink" content-type="family">Megachilidae</named-content></kwd></kwd-group><mixed-citation publication-type="journal"><person-group><name><surname>Kasparek</surname><given-names>Max</given-names></name></person-group><article-title>Taxonomic revision proves <italic><tp:taxon-name><tp:taxon-name-part taxon-name-part-type="genus" reg="Trachusa">Trachusa</tp:taxon-name-part> <tp:taxon-name-part taxon-name-part-type="species" reg="pubescens">pubescens</tp:taxon-name-part></tp:taxon-name></italic> (Morawitz, 1872) sensu lato to be a complex of allopatric and sympatric species in South-Eastern Europe and Western Asia (<tp:taxon-name><tp:taxon-name-part taxon-name-part-type="order">Hymenoptera</tp:taxon-name-part></tp:taxon-name>, <tp:taxon-name><tp:taxon-name-part taxon-name-part-type="superfamily">Apoidea</tp:taxon-name-part></tp:taxon-name>, <tp:taxon-name><tp:taxon-name-part taxon-name-part-type="tribe">Anthidiini</tp:taxon-name-part></tp:taxon-name>)</article-title><source>Zookeys</source><day>5</day><month>6</month><year>2018</year><volume>2018</volume><issue>764</issue><fpage>111</fpage><lpage>144</lpage><pub-id pub-id-type="doi">10.3897/zookeys.764.24581</pub-id></mixed-citation></tp:treatment-meta><tp:nomenclature><tp:taxon-name>
                <tp:taxon-name-part taxon-name-part-type="genus" reg="Trachusa">Trachusa</tp:taxon-name-part> <tp:taxon-name-part taxon-name-part-type="species" reg="verhoeffi">verhoeffi</tp:taxon-name-part>
                </tp:taxon-name><tp:taxon-authority>(Mavromoustakis, 1955)</tp:taxon-authority><tp:taxon-status xmlns:xlink="http://www.w3.org/1999/xlink" xlink:type="simple">stat. n.</tp:taxon-status><xref ref-type="fig" rid="F11">Figures 11</xref><xref ref-type="fig" rid="F12">, 12</xref><xref ref-type="fig" rid="F14">, 14</xref><xref ref-type="fig" rid="F15">, 15</xref><tp:nomenclature-citation-list><tp:nomenclature-citation><tp:taxon-name>
                    <tp:taxon-name-part taxon-name-part-type="genus" reg="Archianthidium">Archianthidium</tp:taxon-name-part> <tp:taxon-name-part taxon-name-part-type="species" reg="pubescens">pubescens</tp:taxon-name-part> <tp:taxon-name-part taxon-name-part-type="basionym-authority">(F. Mor.)</tp:taxon-name-part> <tp:taxon-name-part taxon-name-part-type="authority">,</tp:taxon-name-part> <tp:taxon-name-part taxon-name-part-type="infraspecific-rank">subsp.</tp:taxon-name-part> <tp:taxon-name-part taxon-name-part-type="subspecies" reg="verhoeffi">verhoeffi</tp:taxon-name-part></tp:taxon-name><comment>. – <xref ref-type="bibr" rid="B18">Mavromoustakis (1955</xref>: 921–922). </comment></tp:nomenclature-citation><tp:nomenclature-citation><tp:taxon-name>
                    <tp:taxon-name-part taxon-name-part-type="genus" reg="Anthidium">Anthidium</tp:taxon-name-part> <tp:taxon-name-part taxon-name-part-type="species" reg="pubescens">pubescens</tp:taxon-name-part> <tp:taxon-name-part taxon-name-part-type="infraspecific-rank">ssp.</tp:taxon-name-part> <tp:taxon-name-part taxon-name-part-type="subspecies" reg="verhoeffi">verhoeffi</tp:taxon-name-part></tp:taxon-name><comment> Morawitz, 1872. – <xref ref-type="bibr" rid="B36">Warncke (1980)</xref>. </comment></tp:nomenclature-citation><tp:nomenclature-citation><tp:taxon-name>
                    <tp:taxon-name-part taxon-name-part-type="genus" reg="Trachusa">Trachusa</tp:taxon-name-part> (<tp:taxon-name-part taxon-name-part-type="subgenus" reg="Archianthidium">Archianthidium</tp:taxon-name-part>) <tp:taxon-name-part taxon-name-part-type="species" reg="pubescens">pubescens</tp:taxon-name-part> <tp:taxon-name-part taxon-name-part-type="subspecies" reg="verhoeffi">verhoeffi</tp:taxon-name-part></tp:taxon-name><comment> (Mavromoustakis, 1955). – stat. n. </comment></tp:nomenclature-citation></tp:nomenclature-citation-list></tp:nomenclature><tp:treatment-sec sec-type="material" id="SECID0EGYBI"><title>Material.</title><p>Holotype: Male. <bold>ISRAEL</bold>: 12-14.05.1951, P. M. F. Verhoeff leg. (<abbrev xmlns:xlink="http://www.w3.org/1999/xlink" content-type="institution" xlink:title="Collection George A. Mavromoustakis, Ministry of Agriculture, Nicosia (Cyprus)" id="ABBRID0EOYBI" xlink:type="simple">cMAV</abbrev>). – Paratypes: 1♀ “allotype”, 1♀, 1♂ paratype, same data as holotype (<abbrev xmlns:xlink="http://www.w3.org/1999/xlink" content-type="institution" xlink:title="Collection George A. Mavromoustakis, Ministry of Agriculture, Nicosia (Cyprus)" id="ABBRID0ETYBI" xlink:type="simple">cMAV</abbrev>).</p><p>Other material examined: <bold>ISRAEL</bold>: 1♂, Israel, 12–14.05.1951, P. M. F. Verhoeff leg. (<abbrev xmlns:xlink="http://www.w3.org/1999/xlink" content-type="institution" xlink:title="Collection George A. Mavromoustakis, Ministry of Agriculture, Nicosia (Cyprus)" id="ABBRID0E3YBI" xlink:type="simple">cMAV</abbrev>); 2♀, 1♂, Jerusalem, 12-14.05.1951, P. M. F. Verhoeff leg. (<abbrev xmlns:xlink="http://www.w3.org/1999/xlink" content-type="institution" xlink:title="Collection George A. Mavromoustakis, Ministry of Agriculture, Nicosia (Cyprus)" id="ABBRID0EBZBI" xlink:type="simple">cMAV</abbrev>); 1♂, Kirjat Anawim, 07.05.1930, Bodenheimer leg. (<abbrev xmlns:xlink="http://www.w3.org/1999/xlink" content-type="institution" xlink:title="Museum für Naturkunde Berlin (Germany)" id="ABBRID0EGZBI" xlink:type="simple">ZMB</abbrev>). <bold>JORDAN</bold>: 2♂, Jordan valley: Dayr Alla, 27.04.1996, Mi. Halada leg. (<abbrev xmlns:xlink="http://www.w3.org/1999/xlink" content-type="institution" xlink:title="Collection Maximilian Schwarz, Ansfelden (Austria)" id="ABBRID0ENZBI" xlink:type="simple">cMS</abbrev>). <bold>LEBANON</bold>: 2♂, Donnieh: Sfiri (<named-content xmlns:xlink="http://www.w3.org/1999/xlink" content-type="dwc:verbatimCoordinates" xlink:type="simple"><named-content content-type="geo-json" specific-use="{&#34;type&#34;:&#34;Point&#34;,&#34;coordinates&#34;:[36.050000,34.416667]}" id="NCID0EXZBI" xlink:type="simple">34°25'N, 36°03'E</named-content></named-content>) 808 m, 27.05.2012, M. Kasparek leg. (<abbrev xmlns:xlink="http://www.w3.org/1999/xlink" content-type="institution" xlink:title="Collection Max Kasparek, Heidelberg (Germany)" id="ABBRID0E3ZBI" xlink:type="simple">cMK</abbrev>). <bold>PALESTINE</bold> (State of): 1♂, Har Gilo, 5 km SW Jerusalem, 850 m, 23.04.1989, R. Kasher leg., <italic><tp:taxon-name><tp:taxon-name-part taxon-name-part-type="genus" reg="Phlomis">Phlomis</tp:taxon-name-part> <tp:taxon-name-part taxon-name-part-type="species" reg="viscosa">viscosa</tp:taxon-name-part></tp:taxon-name></italic> <tp:taxon-name><tp:taxon-name-part taxon-name-part-type="family">Labiatae</tp:taxon-name-part></tp:taxon-name> (<abbrev xmlns:xlink="http://www.w3.org/1999/xlink" content-type="institution" xlink:title="Snow Entomological Collection, University of Kansas, Kansas (United States of America)" id="ABBRID0ET1BI" xlink:type="simple">SEMC</abbrev>). <bold>TURKEY</bold>: 1♂, Akyaka: Korucak (Muğla prov.), 07.05.2013, (<abbrev xmlns:xlink="http://www.w3.org/1999/xlink" content-type="institution" xlink:title="Collection Max Kasparek, Heidelberg (Germany)" id="ABBRID0E11BI" xlink:type="simple">cMK</abbrev>); 1♀, 2♂, Akyaka: Kıran (700 m) (Muğla prov.), 15.05.2013, (<abbrev xmlns:xlink="http://www.w3.org/1999/xlink" content-type="institution" xlink:title="Collection Max Kasparek, Heidelberg (Germany)" id="ABBRID0E61BI" xlink:type="simple">cMK</abbrev>); 2♂, Akyaka: Çardak (700 m) (Muğla prov.), 15.05.2013, (<abbrev xmlns:xlink="http://www.w3.org/1999/xlink" content-type="institution" xlink:title="Collection Max Kasparek, Heidelberg (Germany)" id="ABBRID0EE2BI" xlink:type="simple">cMK</abbrev>); 1♂, Akyaka: Çardak (700 m) (Muğla prov.), 19.05.2015, (<abbrev xmlns:xlink="http://www.w3.org/1999/xlink" content-type="institution" xlink:title="Collection Max Kasparek, Heidelberg (Germany)" id="ABBRID0EJ2BI" xlink:type="simple">cMK</abbrev>); 1♂, Akyaka: Gökçe (Muğla prov.), 13.05.2010, (<abbrev xmlns:xlink="http://www.w3.org/1999/xlink" content-type="institution" xlink:title="Collection Max Kasparek, Heidelberg (Germany)" id="ABBRID0EO2BI" xlink:type="simple">cMK</abbrev>); 1♂, Akyaka: Korucak (Muğla prov.), 07.05.2013, (<abbrev xmlns:xlink="http://www.w3.org/1999/xlink" content-type="institution" xlink:title="Collection Max Kasparek, Heidelberg (Germany)" id="ABBRID0ET2BI" xlink:type="simple">cMK</abbrev>); 1♂, Köyceğiz (Muğla prov.), 15.06.2016, (<abbrev xmlns:xlink="http://www.w3.org/1999/xlink" content-type="institution" xlink:title="Collection Max Kasparek, Heidelberg (Germany)" id="ABBRID0EY2BI" xlink:type="simple">cMK</abbrev>); 1♀, Antalya: Termessos 700-1000 m (<named-content xmlns:xlink="http://www.w3.org/1999/xlink" content-type="dwc:verbatimCoordinates" xlink:type="simple"><named-content content-type="geo-json" specific-use="{&#34;type&#34;:&#34;Point&#34;,&#34;coordinates&#34;:[30.466667,37.000000]}" id="NCID0EA3BI" xlink:type="simple">37°00'N, 30°28'E</named-content></named-content>), 23.-24.5.83, Aspöck, Rausch &amp; Ressl leg. (<abbrev xmlns:xlink="http://www.w3.org/1999/xlink" content-type="institution" xlink:title="Collection Maximilian Schwarz, Ansfelden (Austria)" id="ABBRID0EF3BI" xlink:type="simple">cMS</abbrev>); 1♀, Termessos, 07.05.1989, W. Perraudin leg. (<abbrev xmlns:xlink="http://www.w3.org/1999/xlink" content-type="institution" xlink:title="Oberösterreichisches Landesmuseum Linz (Austria)" id="ABBRID0EK3BI" xlink:type="simple">OLL</abbrev>); 1♂, Antakya, 01.06.1965, M. Schwarz leg. (<abbrev xmlns:xlink="http://www.w3.org/1999/xlink" content-type="institution" xlink:title="Collection Maximilian Schwarz, Ansfelden (Austria)" id="ABBRID0EP3BI" xlink:type="simple">cMS</abbrev>); 1♂, Antakya, 04.06.1965, M. Schwarz leg. (<abbrev xmlns:xlink="http://www.w3.org/1999/xlink" content-type="institution" xlink:title="Collection Maximilian Schwarz, Ansfelden (Austria)" id="ABBRID0EU3BI" xlink:type="simple">cMS</abbrev>); 1♀, Antakya, 06.06.1965, M. Schwarz leg. (<abbrev xmlns:xlink="http://www.w3.org/1999/xlink" content-type="institution" xlink:title="Collection Maximilian Schwarz, Ansfelden (Austria)" id="ABBRID0EZ3BI" xlink:type="simple">cMS</abbrev>); 1♂, Antakya env., 30.04.1994, Mi. Halada leg. (<abbrev xmlns:xlink="http://www.w3.org/1999/xlink" content-type="institution" xlink:title="Collection Maximilian Schwarz, Ansfelden (Austria)" id="ABBRID0E53BI" xlink:type="simple">cMS</abbrev>); 1♂, 10 km N Saimbeyli, 120 km N Adana, 12.06.1998, Ma. Halada leg. (<abbrev xmlns:xlink="http://www.w3.org/1999/xlink" content-type="institution" xlink:title="Collection Maximilian Schwarz, Ansfelden (Austria)" id="ABBRID0ED4BI" xlink:type="simple">cMS</abbrev>). 1♀, 1.5 km SW Yeşilova (Ula, Muğla prov.) (75 m), 18.04.2018, H. Koç, O. Özgül &amp; M. Kasparek leg. (<abbrev xmlns:xlink="http://www.w3.org/1999/xlink" content-type="institution" xlink:title="Collection Max Kasparek, Heidelberg (Germany)" id="ABBRID0EI4BI" xlink:type="simple">cMK</abbrev>). – <bold>SYRIA</bold>: 1♀, Syria, 1886, Gödl leg. (<abbrev xmlns:xlink="http://www.w3.org/1999/xlink" content-type="institution" xlink:title="Oberösterreichisches Landesmuseum Linz (Austria)" id="ABBRID0EP4BI" xlink:type="simple">OLL</abbrev>) [Note: Gödl gave only “Syria” as the location for this and for other collected insect material, without further specifications. It cannot be ruled out that the specimen was collected in an area which is nowadays in Turkey or Lebanon].</p></tp:treatment-sec><tp:treatment-sec sec-type="Differential diagnosis" id="SECID0EU4BI"><title>Differential diagnosis.</title><p>Males are characterised by a widely rounded median projection on <abbrev xmlns:xlink="http://www.w3.org/1999/xlink" xlink:title="sixth tergum" id="ABBRID0E14BI" xlink:type="simple">T6</abbrev> (apical emargination absent) combined with a short, obtuse and rounded process on each side (acute or subacute in all other species) (Figs <xref ref-type="fig" rid="F16">16</xref>, <xref ref-type="fig" rid="F17">17</xref>). Punctation on <abbrev xmlns:xlink="http://www.w3.org/1999/xlink" xlink:title="sixth tergum" id="ABBRID0EG5BI" xlink:type="simple">T6</abbrev> slightly finer than in <italic><tp:taxon-name><tp:taxon-name-part taxon-name-part-type="genus" reg="Trachusa">T.</tp:taxon-name-part> <tp:taxon-name-part taxon-name-part-type="species" reg="pubescens">pubescens</tp:taxon-name-part></tp:taxon-name></italic>, but clearly coarser than in <italic><tp:taxon-name><tp:taxon-name-part taxon-name-part-type="genus" reg="Trachusa">T.</tp:taxon-name-part> <tp:taxon-name-part taxon-name-part-type="species" reg="hakkariensis">hakkariensis</tp:taxon-name-part></tp:taxon-name></italic> sp. n., <italic><tp:taxon-name><tp:taxon-name-part taxon-name-part-type="genus" reg="Trachusa">T.</tp:taxon-name-part> <tp:taxon-name-part taxon-name-part-type="species" reg="maxima">maxima</tp:taxon-name-part></tp:taxon-name></italic> and <italic><tp:taxon-name><tp:taxon-name-part taxon-name-part-type="genus" reg="Trachusa">T.</tp:taxon-name-part> <tp:taxon-name-part taxon-name-part-type="species" reg="balcanica">balcanica</tp:taxon-name-part></tp:taxon-name></italic> sp. n. Median projection of <abbrev xmlns:xlink="http://www.w3.org/1999/xlink" xlink:title="seventh tergum" id="ABBRID0EW6BI" xlink:type="simple">T7</abbrev> relatively broad, more or less parallel-sided (no significant apical thickening as in <italic><tp:taxon-name><tp:taxon-name-part taxon-name-part-type="genus" reg="Trachusa">T.</tp:taxon-name-part> <tp:taxon-name-part taxon-name-part-type="species" reg="pubescens">pubescens</tp:taxon-name-part></tp:taxon-name></italic> s. str. or apical tapering as in <italic><tp:taxon-name><tp:taxon-name-part taxon-name-part-type="genus" reg="Trachusa">T.</tp:taxon-name-part> <tp:taxon-name-part taxon-name-part-type="species" reg="hakkariensis">hakkariensis</tp:taxon-name-part></tp:taxon-name></italic> sp. n.). The apex of the clypeus is shallowly emarginate (on average slightly shallower than in <italic><tp:taxon-name><tp:taxon-name-part taxon-name-part-type="genus" reg="Trachusa">T.</tp:taxon-name-part> <tp:taxon-name-part taxon-name-part-type="species" reg="balcanica">balcanica</tp:taxon-name-part></tp:taxon-name></italic> sp. n., <italic><tp:taxon-name><tp:taxon-name-part taxon-name-part-type="genus" reg="Trachusa">T.</tp:taxon-name-part> <tp:taxon-name-part taxon-name-part-type="species" reg="maxima">maxima</tp:taxon-name-part></tp:taxon-name></italic> and <italic><tp:taxon-name><tp:taxon-name-part taxon-name-part-type="genus" reg="Trachusa">T.</tp:taxon-name-part> <tp:taxon-name-part taxon-name-part-type="species" reg="hakkariensis">hakkariensis</tp:taxon-name-part></tp:taxon-name></italic> sp. n.) and crenulated with approximately 8-11 denticles. The abdominal T1 and T2 have a very broad transverse yellow stripe on each side not reaching the middle; <abbrev xmlns:xlink="http://www.w3.org/1999/xlink" xlink:title="third tergum" id="ABBRID0ERBCI" xlink:type="simple">T3</abbrev> similar, but often extending almost to the middle (subcontiguous); <abbrev xmlns:xlink="http://www.w3.org/1999/xlink" xlink:title="fourth tergum" id="ABBRID0EVBCI" xlink:type="simple">T4</abbrev> and <abbrev xmlns:xlink="http://www.w3.org/1999/xlink" xlink:title="fifth tergum" id="ABBRID0EZBCI" xlink:type="simple">T5</abbrev> with broad yellow bands, broken in the middle or with a basal notch.</p><fig id="F16" position="float" orientation="portrait"><label>Figure 16.</label><caption><p>Discriminant Analysis (DA) of the 26 morphometric characters of males of <italic><tp:taxon-name><tp:taxon-name-part taxon-name-part-type="genus" reg="Trachusa">Trachusa</tp:taxon-name-part> <tp:taxon-name-part taxon-name-part-type="species" reg="balcanica">balcanica</tp:taxon-name-part></tp:taxon-name></italic> sp. n., <italic><tp:taxon-name><tp:taxon-name-part taxon-name-part-type="genus" reg="Trachusa">T.</tp:taxon-name-part> <tp:taxon-name-part taxon-name-part-type="species" reg="hakkariensis">hakkariensis</tp:taxon-name-part></tp:taxon-name></italic> sp. n., and <italic><tp:taxon-name><tp:taxon-name-part taxon-name-part-type="genus" reg="Trachusa">T.</tp:taxon-name-part> <tp:taxon-name-part taxon-name-part-type="species" reg="maxima">maxima</tp:taxon-name-part></tp:taxon-name></italic>. Members of these OUs are characterised by an emarginate clypeus and subacute lateral projections of <abbrev xmlns:xlink="http://www.w3.org/1999/xlink" xlink:title="sixth tergum" id="ABBRID0EGDCI" xlink:type="simple">T6</abbrev>. <italic><tp:taxon-name><tp:taxon-name-part taxon-name-part-type="genus" reg="Trachusa">Trachusa</tp:taxon-name-part> <tp:taxon-name-part taxon-name-part-type="species" reg="maxima">maxima</tp:taxon-name-part></tp:taxon-name></italic> is subdivided into the Armenian <abbrev xmlns:xlink="http://www.w3.org/1999/xlink" xlink:title="Operational Units" id="ABBRID0EVDCI" xlink:type="simple">OU</abbrev> (including one specimen from central Iran) and the Anatolian <abbrev xmlns:xlink="http://www.w3.org/1999/xlink" xlink:title="Operational Units" id="ABBRID0EZDCI" xlink:type="simple">OU</abbrev>.</p></caption><graphic xmlns:xlink="http://www.w3.org/1999/xlink" xlink:href="zookeys-764-111-g016.jpg" position="float" orientation="portrait" xlink:type="simple" id="oo_207972.jpg"/></fig><fig id="F17" position="float" orientation="portrait"><label>Figure 17.</label><caption><p>Distribution of the species of the <italic><tp:taxon-name><tp:taxon-name-part taxon-name-part-type="genus" reg="Trachusa">Trachusa</tp:taxon-name-part> <tp:taxon-name-part taxon-name-part-type="species" reg="pubescens">pubescens</tp:taxon-name-part></tp:taxon-name></italic> complex. The red circle shows the locus typicus of <italic><tp:taxon-name><tp:taxon-name-part taxon-name-part-type="genus" reg="Trachusa">T.</tp:taxon-name-part> <tp:taxon-name-part taxon-name-part-type="species" reg="pubescens">pubescens</tp:taxon-name-part></tp:taxon-name></italic> s. str. A locality of <italic><tp:taxon-name><tp:taxon-name-part taxon-name-part-type="genus" reg="Trachusa">T.</tp:taxon-name-part> <tp:taxon-name-part taxon-name-part-type="species" reg="pubescens">pubescens</tp:taxon-name-part></tp:taxon-name></italic> s. str. in Turkmenistan is not shown as it is beyond the limits of the map.</p></caption><graphic xmlns:xlink="http://www.w3.org/1999/xlink" xlink:href="zookeys-764-111-g017.jpg" position="float" orientation="portrait" xlink:type="simple" id="oo_207973.jpg"/></fig></tp:treatment-sec><tp:treatment-sec sec-type="variability" id="SECID0EQFCI"><title>Variability.</title><p>Males from the Levantine coastal area (from the Turkish provinces of Hatay over Lebanon to Israel, Palestine, and Jordan) are much richer in yellow than those from SW Turkey. The yellow maculation extends from the lower end of one eye over the vertex to the lower end of the other eye, only narrowly broken on vertex in some specimens. In the specimens from SW Turkey, this yellow colouration is reduced to some remnants on genae and vertex. While there is great individual variation in the extent of the yellow, the yellow on the genae and vertex are never merged. Also the extent of the yellow on the scutum is much reduced in SW Turkish specimens: Levantine specimens have a broad yellow L-shaped anterolateral band on scutum and sometimes also some inconspicuous yellow spots on axillae. This yellow maculation is much reduced in SW Turkish specimens and often entirely absent. Although not apparent to the naked eye, specimens of the Levantine <abbrev xmlns:xlink="http://www.w3.org/1999/xlink" xlink:title="Operational Units" id="ABBRID0EWFCI" xlink:type="simple">OU</abbrev> proved to be larger than those of the SW Turkish <abbrev xmlns:xlink="http://www.w3.org/1999/xlink" xlink:title="Operational Units" id="ABBRID0E1FCI" xlink:type="simple">OU</abbrev>. From 26 morphometric measurements examined, the Levantine <abbrev xmlns:xlink="http://www.w3.org/1999/xlink" xlink:title="Operational Units" id="ABBRID0E5FCI" xlink:type="simple">OU</abbrev> is on average larger in 24 of them. In nine of them, the size differences are significant (at least <italic>p</italic> &lt;0.05, t-test).</p><p>The colouration pattern of a male from the central Taurus Mountains (Saimbeyli, Turkey) coincides with the pattern of the SW Turkish <abbrev xmlns:xlink="http://www.w3.org/1999/xlink" xlink:title="Operational Units" id="ABBRID0EGGCI" xlink:type="simple">OU</abbrev> including the absence of yellow colouration on the scutum. On <abbrev xmlns:xlink="http://www.w3.org/1999/xlink" xlink:title="sixth tergum" id="ABBRID0EKGCI" xlink:type="simple">T6</abbrev>, the lateral projections are shallow and rounded as is typical for <italic><tp:taxon-name><tp:taxon-name-part taxon-name-part-type="genus" reg="Trachusa">T.</tp:taxon-name-part> <tp:taxon-name-part taxon-name-part-type="species" reg="verhoeffi">verhoeffi</tp:taxon-name-part></tp:taxon-name></italic>, but the apex of the median projection has a shallow emargination as is typical for <italic><tp:taxon-name><tp:taxon-name-part taxon-name-part-type="genus" reg="Trachusa">T.</tp:taxon-name-part> <tp:taxon-name-part taxon-name-part-type="species" reg="pubescens">pubescens</tp:taxon-name-part></tp:taxon-name></italic>. This is the only specimen with such an emargination among the 20 males examined of this taxon. Additionally, the punctation of <abbrev xmlns:xlink="http://www.w3.org/1999/xlink" xlink:title="sixth tergum" id="ABBRID0EEHCI" xlink:type="simple">T6</abbrev> is coarser than in the other specimens and in this character also resembles <italic><tp:taxon-name><tp:taxon-name-part taxon-name-part-type="genus" reg="Trachusa">T.</tp:taxon-name-part> <tp:taxon-name-part taxon-name-part-type="species" reg="pubescens">pubescens</tp:taxon-name-part></tp:taxon-name></italic>.</p></tp:treatment-sec><tp:treatment-sec sec-type="distribution" id="SECID0ETHCI"><title>Distribution.</title><p>
              <xref ref-type="bibr" rid="B18">Mavromoustakis (1955)</xref> thought that the distribution of this taxon was confined to the Levantine coastal area (Israel, Palestine, Lebanon). <xref ref-type="bibr" rid="B36">Warncke (1980)</xref> supposed that it extends to the Amanus Mountains in southern Turkey. The new records show that the distribution actually extends along the entire Mediterranean coastal area of Turkey and in Muğla province reaches the border with the Aegean region.</p></tp:treatment-sec><tp:treatment-sec sec-type="Flower preference" id="SECID0EBICI"><title>Flower preference.</title><p>
              <xref ref-type="bibr" rid="B18">Mavromoustakis (1955)</xref> records <italic><tp:taxon-name><tp:taxon-name-part taxon-name-part-type="genus" reg="Phlomis">Phlomis</tp:taxon-name-part> <tp:taxon-name-part taxon-name-part-type="species" reg="viscosa">viscosa</tp:taxon-name-part></tp:taxon-name></italic> (<tp:taxon-name><tp:taxon-name-part taxon-name-part-type="family">Lamiaceae</tp:taxon-name-part></tp:taxon-name>) for Israel and Lebanon, and R. Kasher (as per collection label) found it in the West Bank (State of Palestine) on the same flowers. <xref ref-type="bibr" rid="B10">Kasparek (2017a)</xref> collected it in Lebanon at <italic><tp:taxon-name><tp:taxon-name-part taxon-name-part-type="genus" reg="Phlomis">Ph.</tp:taxon-name-part> <tp:taxon-name-part taxon-name-part-type="species" reg="chrysophylla">chrysophylla</tp:taxon-name-part></tp:taxon-name></italic>. Both <italic><tp:taxon-name><tp:taxon-name-part taxon-name-part-type="genus" reg="Phlomis">Phlomis</tp:taxon-name-part></tp:taxon-name></italic> species are very similar. <italic><tp:taxon-name><tp:taxon-name-part taxon-name-part-type="genus" reg="Phlomis">Ph.</tp:taxon-name-part> <tp:taxon-name-part taxon-name-part-type="species" reg="viscosa">viscosa</tp:taxon-name-part></tp:taxon-name></italic> occurs along the Levantine coast up to southern Turkey (Hatay – Adana region), whereas <italic><tp:taxon-name><tp:taxon-name-part taxon-name-part-type="genus" reg="Phlomis">Ph.</tp:taxon-name-part> <tp:taxon-name-part taxon-name-part-type="species" reg="chrysophylla">chrysophylla</tp:taxon-name-part></tp:taxon-name></italic> is native to Lebanon, Syria and Israel/Palestine, i.e. not reaching so far north. In SW Turkey, Kasparek (unpubl.) collected it on <tp:taxon-name><tp:taxon-name-part taxon-name-part-type="genus" reg="Phlomis">Phlomis</tp:taxon-name-part> <tp:taxon-name-part taxon-name-part-type="uncertainty-rank">cf.</tp:taxon-name-part> <tp:taxon-name-part taxon-name-part-type="species" reg="fruticosa">fruticosa</tp:taxon-name-part></tp:taxon-name>.</p></tp:treatment-sec><tp:treatment-sec><!--Section generated to contain objects referenced in tp:taxon-treatment.--><fig id="F11" position="float" orientation="portrait"><label>Figure 11.</label><caption><p>Males of the five species of the <italic><tp:taxon-name><tp:taxon-name-part taxon-name-part-type="genus" reg="Trachusa">Trachusa</tp:taxon-name-part> <tp:taxon-name-part taxon-name-part-type="species" reg="pubescens">pubescens</tp:taxon-name-part></tp:taxon-name></italic> complex in dorsal view: <bold>A</bold> <italic><tp:taxon-name><tp:taxon-name-part taxon-name-part-type="genus" reg="Trachusa">T.</tp:taxon-name-part> <tp:taxon-name-part taxon-name-part-type="species" reg="balcanica">balcanica</tp:taxon-name-part></tp:taxon-name></italic> sp. n. <bold>B</bold> <italic><tp:taxon-name><tp:taxon-name-part taxon-name-part-type="genus" reg="Trachusa">T.</tp:taxon-name-part> <tp:taxon-name-part taxon-name-part-type="species" reg="hakkariensis">hakkariensis</tp:taxon-name-part></tp:taxon-name></italic> sp. n. <bold>C</bold> <italic><tp:taxon-name><tp:taxon-name-part taxon-name-part-type="genus" reg="Trachusa">T.</tp:taxon-name-part> <tp:taxon-name-part taxon-name-part-type="species" reg="maxima">maxima</tp:taxon-name-part></tp:taxon-name></italic> <bold>D</bold> <italic><tp:taxon-name><tp:taxon-name-part taxon-name-part-type="genus" reg="Trachusa">T.</tp:taxon-name-part> <tp:taxon-name-part taxon-name-part-type="species" reg="pubescens">pubescens</tp:taxon-name-part></tp:taxon-name></italic> <bold>E</bold> <italic><tp:taxon-name><tp:taxon-name-part taxon-name-part-type="genus" reg="Trachusa">T.</tp:taxon-name-part> <tp:taxon-name-part taxon-name-part-type="species" reg="verhoeffi">verhoeffi</tp:taxon-name-part></tp:taxon-name></italic>.</p></caption><graphic xmlns:xlink="http://www.w3.org/1999/xlink" xlink:href="zookeys-764-111-g011.jpg" position="float" orientation="portrait" xlink:type="simple" id="oo_207967.jpg"/></fig><fig id="F12" position="float" orientation="portrait"><label>Figure 12.</label><caption><p>Males of the five species of the <italic><tp:taxon-name><tp:taxon-name-part taxon-name-part-type="genus" reg="Trachusa">Trachusa</tp:taxon-name-part> <tp:taxon-name-part taxon-name-part-type="species" reg="pubescens">pubescens</tp:taxon-name-part></tp:taxon-name></italic> complex in lateral view.</p></caption><graphic xmlns:xlink="http://www.w3.org/1999/xlink" xlink:href="zookeys-764-111-g012.jpg" position="float" orientation="portrait" xlink:type="simple" id="oo_207968.jpg"/></fig><fig id="F14" position="float" orientation="portrait"><label>Figure 14.</label><caption><p>Clypeus and mandibles of the males of the five species of the <italic><tp:taxon-name><tp:taxon-name-part taxon-name-part-type="genus" reg="Trachusa">Trachusa</tp:taxon-name-part> <tp:taxon-name-part taxon-name-part-type="species" reg="pubescens">pubescens</tp:taxon-name-part></tp:taxon-name></italic> complex.</p></caption><graphic xmlns:xlink="http://www.w3.org/1999/xlink" xlink:href="zookeys-764-111-g014.jpg" position="float" orientation="portrait" xlink:type="simple" id="oo_207970.jpg"/></fig><fig id="F15" position="float" orientation="portrait"><label>Figure 15.</label><caption><p>The two apical terga (<abbrev xmlns:xlink="http://www.w3.org/1999/xlink" xlink:title="sixth tergum" id="ABBRID0E41BG" xlink:type="simple">T6</abbrev>–<abbrev xmlns:xlink="http://www.w3.org/1999/xlink" xlink:title="seventh tergum" id="ABBRID0EB2BG" xlink:type="simple">T7</abbrev>) of males of the five species of the <italic><tp:taxon-name><tp:taxon-name-part taxon-name-part-type="genus" reg="Trachusa">Trachusa</tp:taxon-name-part> <tp:taxon-name-part taxon-name-part-type="species" reg="pubescens">pubescens</tp:taxon-name-part></tp:taxon-name></italic> complex.</p></caption><graphic xmlns:xlink="http://www.w3.org/1999/xlink" xlink:href="zookeys-764-111-g015.jpg" position="float" orientation="portrait" xlink:type="simple" id="oo_207971.jpg"/></fig></tp:treatment-sec><ref-list><ref id="B18"><mixed-citation xmlns:xlink="http://www.w3.org/1999/xlink" xlink:type="simple">
          <person-group><name name-style="western"><surname>Mavromoustakis</surname><given-names>GA</given-names></name></person-group> (<year>1955</year>) <article-title>New and little-known bees of the subfamily <tp:taxon-name>Anthidiinae</tp:taxon-name> (<tp:taxon-name><tp:taxon-name-part taxon-name-part-type="superfamily">Apoidea</tp:taxon-name-part></tp:taxon-name>). Part X. Annals and Magazine for Natural History, 12. Ser.</article-title> <source>,</source> <volume>7</volume>: <fpage>919</fpage>–<lpage>924</lpage>. <ext-link xlink:type="simple" ext-link-type="doi" xlink:href="10.1080/00222935408651746">https://doi.org/10.1080/00222935408651746</ext-link></mixed-citation></ref><ref id="B36"><mixed-citation xmlns:xlink="http://www.w3.org/1999/xlink" xlink:type="simple">
          <person-group><name name-style="western"><surname>Warncke</surname><given-names>K</given-names></name></person-group> (<year>1980</year>) <article-title>Die Bienengattung <italic><tp:taxon-name><tp:taxon-name-part taxon-name-part-type="genus">Anthidium</tp:taxon-name-part></tp:taxon-name></italic> Fabricius, 1804 in der Westpaläarktis und im turkestanischen Becken.</article-title> <source>Entomofauna</source> <volume>1</volume>: <fpage>119</fpage>–<lpage>209</lpage>.</mixed-citation></ref><ref id="B10"><mixed-citation xmlns:xlink="http://www.w3.org/1999/xlink" xlink:type="simple">
          <person-group><name name-style="western"><surname>Kasparek</surname><given-names>M</given-names></name></person-group> (<year>2017a</year>) <article-title>Resin bees of the anthidiine genus <italic><tp:taxon-name><tp:taxon-name-part taxon-name-part-type="genus">Trachusa</tp:taxon-name-part></tp:taxon-name></italic> (Panzer, 1804): Identification, taxonomy, distribution and biology of the Old World species.</article-title> <source>Entomofauna, Supplementum,</source> <volume>21</volume>: <fpage>1</fpage>–<lpage>152</lpage>.</mixed-citation></ref></ref-list></tp:taxon-treatment>
